# Supplementary material for: Dissection of the Ren6 and Ren7 powdery mildew resistance loci in Vitis piasezkii DVIT2027 using phased parental–progeny genomes and intraspecific locus graph reconstruction
Source: G3 (Bethesda). 2025 Oct 21;15(12):jkaf250. doi: 10.1093/g3journal/jkaf250 (PMC12693563; doi:10.1093/g3journal/jkaf250)
Supplement: jkaf250_Supplementary_Data [file jkaf250_supplementary_data.zip]

Archive with 2 entries (2 files):
- Supplemental_Figures_G3-2025-406273.pdf
- Supplemental_Tables_G3-2025-406273.xlsx
