# Supplementary material for: Dissection of the Ren6 and Ren7 powdery mildew resistance loci in Vitis piasezkii DVIT2027 using phased parental–progeny genomes and intraspecific locus graph reconstruction
Source: G3 (Bethesda). 2025 Oct 21;15(12):jkaf250. doi: 10.1093/g3journal/jkaf250 (PMC12693563; doi:10.1093/g3journal/jkaf250)
Supplement: jkaf250_Supplementary_Data [file jkaf250_supplementary_data.zip › Supplemental_Tables_G3-2025-406273.xlsx]

## Sheet: Table S1
Table S1: Genome sequencing summary.
Accession	V. piasezkii DVIT2027	V. vinifera F2-35	11373-098	11373-130	11373-137	11373-145	11373-156	11373-158
Sequencing technology	PacBio HiFi	PacBio HiFi	PacBio CLR	PacBio CLR	PacBio CLR	PacBio CLR	PacBio CLR	PacBio CLR
Number of reads	4615077	5979834	8492900	10144008	15186335	3279398	12570855	4432927
Total number of bases	69728727286	88199720304	116288189872	114754693803	152138733753	44703558105	165679534875	52775167107
X-fold coverage (500Mbp)	139.457	176.399	233	229.509	304.277	89.4071	331.359	105.55
Average length of reads (bp)	15108.9	14749.5	13692.4	11313	10018.1	13632	13179.7	11905
N50 length (bp)	15790	15312	18672	16967	14685	20043	18302	16755

## Sheet: Table S2
Table S2: Short-read genome sequencing summary.
Accession	V. piasezkii DVIT2027	11373-098	11373-145	11373-158	11373-195	11373-137	11373-257	11373-130	11373-156	V. vinifera F2-35
R locus composition	Ren6+/Ren7+	Ren6+/Ren7+	Ren6+/Ren7+	Ren6+/Ren7-	Ren6+/Ren7-	Ren6-/Ren7+	Ren6-/Ren7+	Ren6-/Ren7-	Ren6-/Ren7-	Ren6-/Ren7-
Sequenced paired-end reads	31741589	56031839	64687039	64222755	100003986	64407657	78473279	64962709	64777951	150057154
Quality-filtered & trimmed paired reads	31048996	53509408	63085359	62363248	97979714	61857807	76675095	62007540	62081114	144990050
Total length (bp)	9147920033	15591243447	18550826481	18299788244	28818964796	18073673312	22507218407	18077485473	18111653100	41952962397
Sequencing coverage	4.57287	7.79377	9.27321	9.14772	14.4061	9.03469	11.2509	9.03659	9.05367	20.9715

## Sheet: Table S3
Table S3: Summary of the DNA and RNA sequencing data generated in this study.
Grape accession ID	R loci combination	Data type	SRA accession
Vitis piasezkii DVIT2027	Ren6+/Ren7+	PacBio HiFi DNA-seq reads from young leaves	SRR33464621
		Short DNA-seq reads from young leaves	SRR33464517
		PacBio Iso-Seq reads from young leaves	SRR33464596
		RNA-seq of young leaves	SRR33464595
Vitis vinifera F2-35	Ren6-/Ren7-	PacBio HiFi DNA-seq reads from young leaves	SRR33464622
		Short DNA-seq reads from young leaves	SRR33464552
11373-158	Ren6+/Ren7-	PacBio CLR DNA-seq reads from young leaves	SRR33464563
		Short DNA-seq reads from young leaves	SRR33464599
		RNA-seq of leaves at 1 day post inoculation with E. necator c-strain conidia, biological replicate 1	SRR33464593
		RNA-seq of leaves at 1 day post inoculation with E. necator c-strain conidia, biological replicate 2	SRR33464592
		RNA-seq of leaves at 1 day post inoculation with E. necator c-strain conidia, biological replicate 3	SRR33464591
		RNA-seq of leaves at 1 day post inoculation with mock solution, biological replicate 1	SRR33464590
		RNA-seq of leaves at 1 day post inoculation with mock solution, biological replicate 2	SRR33464589
		RNA-seq of leaves at 1 day post inoculation with mock solution, biological replicate 3	SRR33464588
		RNA-seq of leaves at 5 days post inoculation with E. necator c-strain conidia, biological replicate 1	SRR33464587
		RNA-seq of leaves at 5 days post inoculation with E. necator c-strain conidia, biological replicate 2	SRR33464586
		RNA-seq of leaves at 5 days post inoculation with E. necator c-strain conidia, biological replicate 3	SRR33464585
		RNA-seq of leaves at 5 days post inoculation with mock solution, biological replicate 1	SRR33464584
		RNA-seq of leaves at 5 days post inoculation with mock solution, biological replicate 2	SRR33464582
		RNA-seq of leaves at 5 days post inoculation with mock solution, biological replicate 3	SRR33464581
11373-195	Ren6+/Ren7-	Short DNA-seq reads from young leaves	SRR33464598
		RNA-seq of leaves at 1 day post inoculation with E. necator c-strain conidia, biological replicate 1	SRR33464580
		RNA-seq of leaves at 1 day post inoculation with E. necator c-strain conidia, biological replicate 2	SRR33464579
		RNA-seq of leaves at 1 day post inoculation with E. necator c-strain conidia, biological replicate 3	SRR33464578
		RNA-seq of leaves at 1 day post inoculation with mock solution, biological replicate 1	SRR33464577
		RNA-seq of leaves at 1 day post inoculation with mock solution, biological replicate 2	SRR33464576
		RNA-seq of leaves at 1 day post inoculation with mock solution, biological replicate 3	SRR33464575
		RNA-seq of leaves at 5 days post inoculation with E. necator c-strain conidia, biological replicate 1	SRR33464574
		RNA-seq of leaves at 5 days post inoculation with E. necator c-strain conidia, biological replicate 2	SRR33464573
		RNA-seq of leaves at 5 days post inoculation with E. necator c-strain conidia, biological replicate 3	SRR33464571
		RNA-seq of leaves at 5 days post inoculation with mock solution, biological replicate 1	SRR33464545
		RNA-seq of leaves at 5 days post inoculation with mock solution, biological replicate 2	SRR33464544
		RNA-seq of leaves at 5 days post inoculation with mock solution, biological replicate 3	SRR33464543
11373-137	Ren6-/Ren7+	PacBio CLR DNA-seq reads from young leaves	SRR33464572
		Short DNA-seq reads from young leaves	SRR33464602
		RNA-seq of leaves at 1 day post inoculation with E. necator c-strain conidia, biological replicate 1	SRR33464542
		RNA-seq of leaves at 1 day post inoculation with E. necator c-strain conidia, biological replicate 2	SRR33464541
		RNA-seq of leaves at 1 day post inoculation with E. necator c-strain conidia, biological replicate 3	SRR33464540
		RNA-seq of leaves at 1 day post inoculation with mock solution, biological replicate 1	SRR33464539
		RNA-seq of leaves at 1 day post inoculation with mock solution, biological replicate 2	SRR33464538
		RNA-seq of leaves at 1 day post inoculation with mock solution, biological replicate 3	SRR33464537
		RNA-seq of leaves at 5 days post inoculation with E. necator c-strain conidia, biological replicate 1	SRR33464535
		RNA-seq of leaves at 5 days post inoculation with E. necator c-strain conidia, biological replicate 2	SRR33464534
		RNA-seq of leaves at 5 days post inoculation with E. necator c-strain conidia, biological replicate 3	SRR33464533
		RNA-seq of leaves at 5 days post inoculation with mock solution, biological replicate 1	SRR33464532
		RNA-seq of leaves at 5 days post inoculation with mock solution, biological replicate 2	SRR33464531
		RNA-seq of leaves at 5 days post inoculation with mock solution, biological replicate 3	SRR33464530
11373-257	Ren6-/Ren7+	Short DNA-seq reads from young leaves	SRR33464597
		RNA-seq of leaves at 1 day post inoculation with E. necator c-strain conidia, biological replicate 1	SRR33464529
		RNA-seq of leaves at 1 day post inoculation with E. necator c-strain conidia, biological replicate 2	SRR33464528
		RNA-seq of leaves at 1 day post inoculation with E. necator c-strain conidia, biological replicate 3	SRR33464527
		RNA-seq of leaves at 1 day post inoculation with mock solution, biological replicate 1	SRR33464526
		RNA-seq of leaves at 1 day post inoculation with mock solution, biological replicate 2	SRR33464524
		RNA-seq of leaves at 1 day post inoculation with mock solution, biological replicate 3	SRR33464523
		RNA-seq of leaves at 5 days post inoculation with E. necator c-strain conidia, biological replicate 1	SRR33464522
		RNA-seq of leaves at 5 days post inoculation with E. necator c-strain conidia, biological replicate 2	SRR33464570
		RNA-seq of leaves at 5 days post inoculation with E. necator c-strain conidia, biological replicate 3	SRR33464569
		RNA-seq of leaves at 5 days post inoculation with mock solution, biological replicate 1	SRR33464568
		RNA-seq of leaves at 5 days post inoculation with mock solution, biological replicate 2	SRR33464567
		RNA-seq of leaves at 5 days post inoculation with mock solution, biological replicate 3	SRR33464566
11373-098	Ren6+/Ren7+	PacBio CLR DNA-seq reads from young leaves	SRR33464594
		Short DNA-seq reads from young leaves	SRR33464620
		RNA-seq of leaves at 1 day post inoculation with E. necator c-strain conidia, biological replicate 1	SRR33464565
		RNA-seq of leaves at 1 day post inoculation with E. necator c-strain conidia, biological replicate 2	SRR33464564
		RNA-seq of leaves at 1 day post inoculation with E. necator c-strain conidia, biological replicate 3	SRR33464562
		RNA-seq of leaves at 1 day post inoculation with mock solution, biological replicate 1	SRR33464561
		RNA-seq of leaves at 1 day post inoculation with mock solution, biological replicate 2	SRR33464560
		RNA-seq of leaves at 1 day post inoculation with mock solution, biological replicate 3	SRR33464559
		RNA-seq of leaves at 5 days post inoculation with E. necator c-strain conidia, biological replicate 1	SRR33464558
		RNA-seq of leaves at 5 days post inoculation with E. necator c-strain conidia, biological replicate 2	SRR33464557
		RNA-seq of leaves at 5 days post inoculation with E. necator c-strain conidia, biological replicate 3	SRR33464556
		RNA-seq of leaves at 5 days post inoculation with mock solution, biological replicate 1	SRR33464555
		RNA-seq of leaves at 5 days post inoculation with mock solution, biological replicate 2	SRR33464554
		RNA-seq of leaves at 5 days post inoculation with mock solution, biological replicate 3	SRR33464553
11373-145	Ren6+/Ren7+	PacBio CLR DNA-seq reads from young leaves	SRR33464536
		Short DNA-seq reads from young leaves	SRR33464601
		RNA-seq of leaves at 1 day post inoculation with E. necator c-strain conidia, biological replicate 1	SRR33464551
		RNA-seq of leaves at 1 day post inoculation with E. necator c-strain conidia, biological replicate 2	SRR33464550
		RNA-seq of leaves at 1 day post inoculation with E. necator c-strain conidia, biological replicate 3	SRR33464549
		RNA-seq of leaves at 1 day post inoculation with mock solution, biological replicate 1	SRR33464548
		RNA-seq of leaves at 1 day post inoculation with mock solution, biological replicate 2	SRR33464547
		RNA-seq of leaves at 1 day post inoculation with mock solution, biological replicate 3	SRR33464546
		RNA-seq of leaves at 5 days post inoculation with E. necator c-strain conidia, biological replicate 1	SRR33464521
		RNA-seq of leaves at 5 days post inoculation with E. necator c-strain conidia, biological replicate 2	SRR33464520
		RNA-seq of leaves at 5 days post inoculation with E. necator c-strain conidia, biological replicate 3	SRR33464519
		RNA-seq of leaves at 5 days post inoculation with mock solution, biological replicate 1	SRR33464518
		RNA-seq of leaves at 5 days post inoculation with mock solution, biological replicate 2	SRR33464516
		RNA-seq of leaves at 5 days post inoculation with mock solution, biological replicate 3	SRR33464515
11373-130	Ren6-/Ren7-	PacBio CLR DNA-seq reads from young leaves	SRR33464583
		Short DNA-seq reads from young leaves	SRR33464609
		RNA-seq of leaves at 1 day post inoculation with E. necator c-strain conidia, biological replicate 1	SRR33464514
		RNA-seq of leaves at 1 day post inoculation with E. necator c-strain conidia, biological replicate 2	SRR33464513
		RNA-seq of leaves at 1 day post inoculation with E. necator c-strain conidia, biological replicate 3	SRR33464512
		RNA-seq of leaves at 1 day post inoculation with mock solution, biological replicate 1	SRR33464511
		RNA-seq of leaves at 1 day post inoculation with mock solution, biological replicate 2	SRR33464510
		RNA-seq of leaves at 1 day post inoculation with mock solution, biological replicate 3	SRR33464509
		RNA-seq of leaves at 5 days post inoculation with E. necator c-strain conidia, biological replicate 1	SRR33464508
		RNA-seq of leaves at 5 days post inoculation with E. necator c-strain conidia, biological replicate 2	SRR33464507
		RNA-seq of leaves at 5 days post inoculation with E. necator c-strain conidia, biological replicate 3	SRR33464619
		RNA-seq of leaves at 5 days post inoculation with mock solution, biological replicate 1	SRR33464618
		RNA-seq of leaves at 5 days post inoculation with mock solution, biological replicate 2	SRR33464617
		RNA-seq of leaves at 5 days post inoculation with mock solution, biological replicate 3	SRR33464616
11373-156	Ren6-/Ren7-	PacBio CLR DNA-seq reads from young leaves	SRR33464525
		Short DNA-seq reads from young leaves	SRR33464600
		RNA-seq of leaves at 1 day post inoculation with E. necator c-strain conidia, biological replicate 1	SRR33464615
		RNA-seq of leaves at 1 day post inoculation with E. necator c-strain conidia, biological replicate 2	SRR33464614
		RNA-seq of leaves at 1 day post inoculation with E. necator c-strain conidia, biological replicate 3	SRR33464613
		RNA-seq of leaves at 1 day post inoculation with mock solution, biological replicate 1	SRR33464612
		RNA-seq of leaves at 1 day post inoculation with mock solution, biological replicate 2	SRR33464611
		RNA-seq of leaves at 1 day post inoculation with mock solution, biological replicate 3	SRR33464610
		RNA-seq of leaves at 5 days post inoculation with E. necator c-strain conidia, biological replicate 1	SRR33464608
		RNA-seq of leaves at 5 days post inoculation with E. necator c-strain conidia, biological replicate 2	SRR33464607
		RNA-seq of leaves at 5 days post inoculation with E. necator c-strain conidia, biological replicate 3	SRR33464606
		RNA-seq of leaves at 5 days post inoculation with mock solution, biological replicate 1	SRR33464605
		RNA-seq of leaves at 5 days post inoculation with mock solution, biological replicate 2	SRR33464604
		RNA-seq of leaves at 5 days post inoculation with mock solution, biological replicate 3	SRR33464603

## Sheet: Table S4
Table S4: Summary of the draft genome assemblies.
Accession	V. piasezkii DVIT2027		V. vinifera F2-35		11373-098		11373-130		11373-137		11373-145		11373-156		11373-158
Haplotype	Hap1	Hap2	Hap1	Hap2	Vpia	F2-35	Vpia	F2-35	Vpia	F2-35	Vpia	F2-35	Vpia	F2-35	Vpia	F2-35
Assembly length (bp)	512689000	506071969	495648821	480044071	493259139	478998508	503161468	473989399	500600427	470896730	504730446	472823497	494778635	486350185	508836400	477701831
Total assembly length (bp)	1018760969		975692892		972257647		977150867		971497157		977553943		981128820		986538231
Number of sequences	68	52	123	115	506	402	1096	777	1923	1572	983	729	722	407	640	596
Total number of sequences	120		238		908		1873		3495		1712		1129		1236
Maximum length (bp)	33225944	41869356	30641413	25488860	12840746	13633144	4929294	6843002	3358129	3576150	5462007	10573385	10629495	17403642	8110283	9019063
N50 length (bp)	21768912	23888920	11425504	10895516	3475051	4260481	1013900	1766526	550950	627970	1124532	1561901	1637114	7553530	1983397	2609182

## Sheet: Table S5
Table S5: Functional annotation of the predicted proteins of V. piasezkii DVIT2027 genome.
								Arabidopsis thaliana		Vv PN40024 V5.1	Vv PN40024
Protein_ID	Chromosome_ID	Start	Stop	Strand	Protein_length	PFAM	Coiled Coils	Protein_ID	Functional description	Protein_ID	Protein_ID	Functional description	Functionnal_category1	Functionnal_category2	Functionnal_category3	Functionnal_category4	Functionnal_category5	Functionnal_category6	Functionnal_category7	Functionnal_category8
VITVpiDVIT2027_v1.0.hap1.chr01.ver1.0.g000100.m01	VITVpiDVIT2027_v1.0.hap1.chr01	16095	16532	+	145	-	-	-	-	Vitvi05_01chr03g04800_t002	-	-	-	-	-	-	-	-	-	-
VITVpiDVIT2027_v1.0.hap1.chr01.ver1.0.g000110.m01	VITVpiDVIT2027_v1.0.hap1.chr01	27765	31805	+	971	gag_pre-integrs;Pol_BBD;rve;RVT_2;zf-C2H2_10	-	-	-	Vitvi05_01chr15g00360_t001	-	-	-	-	-	-	-	-	-	-
VITVpiDVIT2027_v1.0.hap1.chr01.ver1.0.g000110.m02	VITVpiDVIT2027_v1.0.hap1.chr01	29487	31805	+	593	RVT_2	-	-	-	Vitvi05_01chr07g02440_t001	-	-	-	-	-	-	-	-	-	-
VITVpiDVIT2027_v1.0.hap1.chr01.ver1.0.g000120.m01	VITVpiDVIT2027_v1.0.hap1.chr01	27765	31805	+	1201	gag_pre-integrs;Pol_BBD;rve;RVT_2;zf-C2H2_10	-	-	-	Vitvi05_01chr07g24320_t001	-	-	-	-	-	-	-	-	-	-
VITVpiDVIT2027_v1.0.hap1.chr01.ver1.0.g000130.m01	VITVpiDVIT2027_v1.0.hap1.chr01	37470	38604	+	135	-	-	-	-	Vitvi05_01chr13g16830_t002	-	-	-	-	-	-	-	-	-	-
VITVpiDVIT2027_v1.0.hap1.chr01.ver1.0.g000140.m01	VITVpiDVIT2027_v1.0.hap1.chr01	42530	42854	+	74	ADK_lid;zf-C2H2_6;Zn_ribbon_8	-	-	-	Vitvi05_01chr01g00090_t001	-	-	-	-	-	-	-	-	-	-
VITVpiDVIT2027_v1.0.hap1.chr01.ver1.0.g000150.m01	VITVpiDVIT2027_v1.0.hap1.chr01	49104	51738	+	432	ACR10_N;ACT;ACT_4;ACT_6;ACT_ACR9_3rd;bHLH-TF_ACT-like_plant	-	AT1G69040.1	ACT domain repeat 4	Vitvi05_01chr01g00110_t001	VIT_01s0011g00030.t01	ACT domain containing protein (ACR4)	Unknown	-	-	-	-	-	-	-
VITVpiDVIT2027_v1.0.hap1.chr01.ver1.0.g000160.m01	VITVpiDVIT2027_v1.0.hap1.chr01	63042	63293	-	83	-	-	-	-	-	-	-	-	-	-	-	-	-	-	-
VITVpiDVIT2027_v1.0.hap1.chr01.ver1.0.g000170.m01	VITVpiDVIT2027_v1.0.hap1.chr01	69544	78757	+	651	DnaJ	CC	-	-	Vitvi05_01chr01g00120_t001	VIT_01s0011g00050.t01	Heat shock protein binding	Metabolism.Primary metabolism.Protein metabolism and modification.Protein folding.Chaperone-mediated protein folding.HSP-mediated protein folding	-	-	-	-	-	-	-
VITVpiDVIT2027_v1.0.hap1.chr01.ver1.0.g000170.m02	VITVpiDVIT2027_v1.0.hap1.chr01	69544	73269	+	518	-	CC	-	-	Vitvi05_01chr01g00120_t001	VIT_01s0011g00050.t01	Heat shock protein binding	Metabolism.Primary metabolism.Protein metabolism and modification.Protein folding.Chaperone-mediated protein folding.HSP-mediated protein folding	-	-	-	-	-	-	-
VITVpiDVIT2027_v1.0.hap1.chr01.ver1.0.g000170.m03	VITVpiDVIT2027_v1.0.hap1.chr01	69546	78743	+	651	DnaJ	CC	-	-	Vitvi05_01chr01g00120_t001	VIT_01s0011g00050.t01	Heat shock protein binding	Metabolism.Primary metabolism.Protein metabolism and modification.Protein folding.Chaperone-mediated protein folding.HSP-mediated protein folding	-	-	-	-	-	-	-
VITVpiDVIT2027_v1.0.hap1.chr01.ver1.0.g000180.m01	VITVpiDVIT2027_v1.0.hap1.chr01	82156	82416	-	86	-	-	-	-	Vitvi05_01chr01g00130_t001	-	-	-	-	-	-	-	-	-	-
VITVpiDVIT2027_v1.0.hap1.chr01.ver1.0.g000190.m01	VITVpiDVIT2027_v1.0.hap1.chr01	82156	82433	+	53	-	-	-	-	-	-	-	-	-	-	-	-	-	-	-
VITVpiDVIT2027_v1.0.hap1.chr01.ver1.0.g000200.m01	VITVpiDVIT2027_v1.0.hap1.chr01	85684	86031	-	115	-	-	-	-	Vitvi05_01chr01g00130_t001	VIT_01s0011g00060.t01	No hit	No hit	-	-	-	-	-	-	-
VITVpiDVIT2027_v1.0.hap1.chr01.ver1.0.g000210.m01	VITVpiDVIT2027_v1.0.hap1.chr01	85684	86031	+	53	Gemini_C4	-	-	-	-	-	-	-	-	-	-	-	-	-	-
VITVpiDVIT2027_v1.0.hap1.chr01.ver1.0.g000220.m01	VITVpiDVIT2027_v1.0.hap1.chr01	87434	102061	-	961	Nop14	CC	AT1G69070.2	nucleolar-like protein	Vitvi05_01chr01g00160_t001	VIT_01s0011g00070.t01	Nucleolar complex protein 14 nop14	Metabolism.Primary metabolism.Protein metabolism and modification.Protein synthesis.Ribosome	-	-	-	-	-	-	-
VITVpiDVIT2027_v1.0.hap1.chr01.ver1.0.g000230.m01	VITVpiDVIT2027_v1.0.hap1.chr01	103673	104589	-	225	Usp	-	AT1G69080.1	Adenine nucleotide alpha hydrolases-like superfamily protein	Vitvi05_01chr01g00170_t001	VIT_01s0011g00080.t01	Universal stress protein (USP) family protein	Response to stimulus.Stress response	-	-	-	-	-	-	-
VITVpiDVIT2027_v1.0.hap1.chr01.ver1.0.g000240.m01	VITVpiDVIT2027_v1.0.hap1.chr01	163448	164583	-	145	-	-	-	-	-	-	-	-	-	-	-	-	-	-	-
VITVpiDVIT2027_v1.0.hap1.chr01.ver1.0.g000250.m01	VITVpiDVIT2027_v1.0.hap1.chr01	164668	165073	+	99	-	-	-	-	-	-	-	-	-	-	-	-	-	-	-
VITVpiDVIT2027_v1.0.hap1.chr01.ver1.0.g000260.m01	VITVpiDVIT2027_v1.0.hap1.chr01	166686	191468	-	241	bZIP_1;K-box;SRF-TF	CC	AT1G69120.1	K-box region and MADS-box transcription factor family protein	Vitvi05_01chr01g00250_t001	VIT_01s0011g00100.t01	MADS-box APETALA 1	Development.Reproductive development.Flower development	Regulation overview.Regulation of gene expression.Regulation of transcription.Transcription factor.MADS-box family transcription factor	-	-	-	-	-	-
VITVpiDVIT2027_v1.0.hap1.chr01.ver1.0.g000270.m01	VITVpiDVIT2027_v1.0.hap1.chr01	226620	240738	-	367	K-box;SRF-TF	CC	-	-	Vitvi05_01chr17g07180_t001	VIT_01s0011g00110.t01	SEPALLATA1	Development.Reproductive development.Flower development	Regulation overview.Regulation of gene expression.Regulation of transcription.Transcription factor.MADS-box family transcription factor	-	-	-	-	-	-
VITVpiDVIT2027_v1.0.hap1.chr01.ver1.0.g000280.m01	VITVpiDVIT2027_v1.0.hap1.chr01	250617	250805	-	62	-	-	-	-	Vitvi05_01chr01g00340_t001	-	-	-	-	-	-	-	-	-	-
VITVpiDVIT2027_v1.0.hap1.chr01.ver1.0.g000290.m01	VITVpiDVIT2027_v1.0.hap1.chr01	253012	253983	+	323	-	-	AT1G69160.1	suppressor	Vitvi05_01chr01g00350_t001	VIT_01s0011g00120.t01	Unknown protein	Unknown	-	-	-	-	-	-	-
VITVpiDVIT2027_v1.0.hap1.chr01.ver1.0.g000300.m01	VITVpiDVIT2027_v1.0.hap1.chr01	255514	258797	+	132	-	-	-	-	-	-	-	-	-	-	-	-	-	-	-
VITVpiDVIT2027_v1.0.hap1.chr01.ver1.0.g000310.m01	VITVpiDVIT2027_v1.0.hap1.chr01	261118	267110	+	625	SBP	-	-	-	Vitvi05_01chr01g00360_t002	VIT_01s0011g00130.t01	Squamosa promoter-binding protein 6 (SPL6)	Regulation overview.Regulation of gene expression.Regulation of transcription.Transcription factor.SBP family transcription factor	-	-	-	-	-	-	-
VITVpiDVIT2027_v1.0.hap1.chr01.ver1.0.g000320.m01	VITVpiDVIT2027_v1.0.hap1.chr01	269469	271209	-	219	Ccdc124;HMG_box;HMG_box_2;YABBY;YABBY_N	-	AT1G69180.1	Plant-specific transcription factor YABBY family protein	Vitvi05_01chr01g00370_t001	VIT_01s0011g00140.t01	CRABS CLAW	Regulation overview.Regulation of gene expression.Regulation of transcription.Transcription factor.C2C2-YABBY family transcription factor	-	-	-	-	-	-	-
VITVpiDVIT2027_v1.0.hap1.chr01.ver1.0.g000330.m01	VITVpiDVIT2027_v1.0.hap1.chr01	279849	291404	+	1161	FYRC	-	-	-	Vitvi05_01chr01g00380_t001	VIT_01s0011g00150.t01	Unknown protein	Unknown	-	-	-	-	-	-	-
VITVpiDVIT2027_v1.0.hap1.chr01.ver1.0.g000330.m02	VITVpiDVIT2027_v1.0.hap1.chr01	279849	291404	+	1118	FYRC	-	-	-	Vitvi05_01chr01g00380_t002	VIT_03s0088g00240.t01	Replication protein A 70b	Metabolism.Primary metabolism.Nucleobase, nucleoside, nucleotide, nucleic acid metabolism.Nucleic acid metabolism.DNA metabolism.DNA replication	Metabolism.Primary metabolism.Nucleobase, nucleoside, nucleotide, nucleic acid metabolism.Nucleic acid metabolism.DNA metabolism.DNA recombination and repair.repair.Nucleotide excision repair	Metabolism.Primary metabolism.Nucleobase, nucleoside, nucleotide, nucleic acid metabolism.Nucleic acid metabolism.DNA metabolism.DNA recombination and repair.repair.Mismatch repair	Metabolism.Primary metabolism.Nucleobase, nucleoside, nucleotide, nucleic acid metabolism.Nucleic acid metabolism.DNA metabolism.DNA recombination and repair.recombination	-	-	-	-
VITVpiDVIT2027_v1.0.hap1.chr01.ver1.0.g000340.m01	VITVpiDVIT2027_v1.0.hap1.chr01	292599	295653	-	361	RGP	-	AT3G08900.1	reversibly glycosylated polypeptide 3	Vitvi05_01chr01g00390_t001	VIT_01s0011g00160.t01	Alpha-1,4-glucan-protein synthase	Metabolism.Primary metabolism.Carbohydrate metabolism.Polysaccharide metabolism.Starch and sucrose metabolism	Cellular process.Cellular component organization and biogenesis.Cell wall organization and biogenesis.Cell wall metabolism.Cell wall biosynthesis.Cellulose biosynthesis	-	-	-	-	-	-
VITVpiDVIT2027_v1.0.hap1.chr01.ver1.0.g000350.m01	VITVpiDVIT2027_v1.0.hap1.chr01	296829	298088	-	248	-	-	-	-	Vitvi05_01chr01g00400_t002	VIT_10s0042g00260.t01	CYP708A1	Metabolism.Cellular metabolism.Oxidation reduction.Cytochrome P450 oxidoreductase	-	-	-	-	-	-	-
VITVpiDVIT2027_v1.0.hap1.chr01.ver1.0.g000360.m01	VITVpiDVIT2027_v1.0.hap1.chr01	302571	304851	-	277	p450	-	-	-	Vitvi05_01chr01g00410_t001	VIT_15s0048g01950.t01	CYP87A3	Metabolism.Cellular metabolism.Oxidation reduction.Cytochrome P450 oxidoreductase	-	-	-	-	-	-	-
VITVpiDVIT2027_v1.0.hap1.chr01.ver1.0.g000370.m01	VITVpiDVIT2027_v1.0.hap1.chr01	307322	310416	-	463	p450	-	AT3G30180.1	brassinosteroid-6-oxidase 2	Vitvi05_01chr01g00410_t001	VIT_01s0011g00190.t01	Brassinosteroid-6-oxidase [Vitis vinifera]	Signaling.Hormone Signaling.Brassinosteroid Signaling.Brassinosteroid metabolism.Brassinosteroid biosynthesis	Metabolism.Primary metabolism.Lipid metabolism.Steroid metabolism	-	-	-	-	-	-
VITVpiDVIT2027_v1.0.hap1.chr01.ver1.0.g000380.m01	VITVpiDVIT2027_v1.0.hap1.chr01	315911	320434	+	134	Cyt-b5	-	AT1G26340.1	cytochrome B5 isoform A	Vitvi05_01chr01g00420_t001	VIT_01s0011g00210.t01	Cytochrome b5 isoform Cb5-D	Unclear	-	-	-	-	-	-	-
VITVpiDVIT2027_v1.0.hap1.chr01.ver1.0.g000390.m01	VITVpiDVIT2027_v1.0.hap1.chr01	321306	323343	-	511	HPPK;Pterin_bind	-	AT1G69190.1	Dihydropterin pyrophosphokinase / Dihydropteroate synthase	Vitvi05_01chr01g00440_t001	VIT_01s0011g00230.t01	Dihydropterin pyrophosphokinase /dihydropteroate synthase	Metabolism.Primary metabolism.Coenzyme and prosthetic group metabolism.Folate metabolism	-	-	-	-	-	-	-
VITVpiDVIT2027_v1.0.hap1.chr01.ver1.0.g000400.m01	VITVpiDVIT2027_v1.0.hap1.chr01	324469	330033	+	558	PfkB	CC	AT1G69200.1	fructokinase-like protein	Vitvi05_01chr01g00450_t001	VIT_01s0011g00240.t01	Fructokinase-2	Metabolism.Primary metabolism.Carbohydrate metabolism.Monosaccharide metabolism.Fructose and mannose metabolism	Metabolism.Primary metabolism.Carbohydrate metabolism.Polysaccharide metabolism.Starch and sucrose metabolism.Starch biosynthesis catabolism	-	-	-	-	-	-
VITVpiDVIT2027_v1.0.hap1.chr01.ver1.0.g000400.m02	VITVpiDVIT2027_v1.0.hap1.chr01	324472	330350	+	565	PfkB	CC	AT1G69200.1	fructokinase-like protein	Vitvi05_01chr01g00450_t002	VIT_01s0011g00240.t01	Fructokinase-2	Metabolism.Primary metabolism.Carbohydrate metabolism.Monosaccharide metabolism.Fructose and mannose metabolism	Metabolism.Primary metabolism.Carbohydrate metabolism.Polysaccharide metabolism.Starch and sucrose metabolism.Starch biosynthesis catabolism	-	-	-	-	-	-
VITVpiDVIT2027_v1.0.hap1.chr01.ver1.0.g000410.m01	VITVpiDVIT2027_v1.0.hap1.chr01	331019	335786	-	266	Glucosamine_iso	-	AT1G13700.3	6-phosphogluconolactonase 1	Vitvi05_01chr01g00460_t001	VIT_01s0011g00250.t01	6-phosphogluconolactonase	Metabolism.Primary metabolism.Carbohydrate metabolism.Monosaccharide metabolism.Monosaccharide catabolism.Pentose-phosphate shunt	-	-	-	-	-	-	-
VITVpiDVIT2027_v1.0.hap1.chr01.ver1.0.g000420.m01	VITVpiDVIT2027_v1.0.hap1.chr01	350041	352623	-	860	Malectin;Malectin_like;Pkinase;PK_Tyr_Ser-Thr	-	AT3G51550.1	Malectin/receptor-like protein kinase family protein	Vitvi05_01chr01g00470_t001	VIT_01s0011g00280.t01	feronia receptor-like kinase	Signaling.Signaling pathway.Protein kinase	Development.Reproductive development.Pollination-related	-	-	-	-	-	-
VITVpiDVIT2027_v1.0.hap1.chr01.ver1.0.g000430.m01	VITVpiDVIT2027_v1.0.hap1.chr01	353194	353526	-	110	RALF	-	AT4G15800.1	ralf-like 33	Vitvi05_01chr01g00480_t001	-	-	-	-	-	-	-	-	-	-
VITVpiDVIT2027_v1.0.hap1.chr01.ver1.0.g000440.m01	VITVpiDVIT2027_v1.0.hap1.chr01	354949	357033	-	313	RimP_N	CC	-	-	Vitvi05_01chr01g00490_t001	VIT_01s0011g00290.t01	Unknown protein	Unknown	-	-	-	-	-	-	-
VITVpiDVIT2027_v1.0.hap1.chr01.ver1.0.g000450.m01	VITVpiDVIT2027_v1.0.hap1.chr01	358011	397811	-	836	Pkinase;PK_Tyr_Ser-Thr;RLIP76_Ral-bd	-	AT1G69220.1	Protein kinase superfamily protein	Vitvi05_01chr01g00500_t002	VIT_01s0011g00300.t01	SIK1 (serine/threonine kinase 1)	Signaling.Signaling pathway.Protein kinase	-	-	-	-	-	-	-
VITVpiDVIT2027_v1.0.hap1.chr01.ver1.0.g000460.m01	VITVpiDVIT2027_v1.0.hap1.chr01	400870	402361	+	396	Glyco_hydro_28	-	AT4G13760.1	Pectin lyase-like superfamily protein	Vitvi05_01chr01g00510_t001	VIT_01s0011g00340.t01	Glycosyl hydrolase family 28 protein	Metabolism.Primary metabolism.Carbohydrate metabolism.Carbohydrate catabolism	-	-	-	-	-	-	-
VITVpiDVIT2027_v1.0.hap1.chr01.ver1.0.g000470.m01	VITVpiDVIT2027_v1.0.hap1.chr01	405333	406987	-	518	p450	-	AT1G13710.1	cytochrome P450%2C family 78%2C subfamily A%2C polypeptide 5	Vitvi05_01chr01g00520_t001	VIT_01s0011g00350.t01	CYP78A5	Metabolism.Cellular metabolism.Oxidation reduction.Cytochrome P450 oxidoreductase	-	-	-	-	-	-	-
VITVpiDVIT2027_v1.0.hap1.chr01.ver1.0.g000480.m01	VITVpiDVIT2027_v1.0.hap1.chr01	418015	420613	+	393	Abhydrolase_6	-	AT3G29770.1	methyl esterase 11	Vitvi05_01chr01g00550_t001	VIT_01s0011g00380.t01	SP1L1 (SPIRAL1-like1)	Response to stimulus.Stress response.Biotic stress response	-	-	-	-	-	-	-
VITVpiDVIT2027_v1.0.hap1.chr01.ver1.0.g000490.m01	VITVpiDVIT2027_v1.0.hap1.chr01	421272	434081	-	645	GATase_6;GATase_7	-	AT2G03667.1	Asparagine synthase family protein	Vitvi05_01chr01g00560_t001	VIT_01s0011g00390.t01	Asparagine synthase	Metabolism.Cellular metabolism.Nitrogen and sulfur metabolism.Nitrogen metabolism.Nitrogen assimilation	Metabolism.Primary metabolism.Amino acid metabolism.Asparagine, aspartate metabolism	-	-	-	-	-	-
VITVpiDVIT2027_v1.0.hap1.chr01.ver1.0.g000500.m01	VITVpiDVIT2027_v1.0.hap1.chr01	435245	435779	-	117	-	-	-	-	-	-	-	-	-	-	-	-	-	-	-
VITVpiDVIT2027_v1.0.hap1.chr01.ver1.0.g000510.m01	VITVpiDVIT2027_v1.0.hap1.chr01	449856	455200	+	360	EAR;NLS_NINJA_AFP;TDBD	CC	AT1G69260.1	ABI five binding protein	Vitvi05_01chr01g00590_t001	VIT_01s0011g00410.t01	Nuclear transport factor 2 (NTF2)	Transport overview.Primary Active Transporters.P-P-bond hydrolysis-driven transporters.Nuclear mRNA Exporter	Transport overview.Nucleocytoplasmic transport	-	-	-	-	-	-
VITVpiDVIT2027_v1.0.hap1.chr01.ver1.0.g000520.m01	VITVpiDVIT2027_v1.0.hap1.chr01	457901	461263	-	1120	LRRNT_2;LRR_1;LRR_14;LRR_4;LRR_8;Pkinase;PK_Tyr_Ser-Thr	-	AT3G02130.2	receptor-like protein kinase 2	Vitvi05_01chr01g00600_t001	VIT_14s0068g00290.t01	RPK1 (receptor-like protein kinase 1)	Signaling.Signaling pathway.Protein kinase	-	-	-	-	-	-	-
VITVpiDVIT2027_v1.0.hap1.chr01.ver1.0.g000530.m01	VITVpiDVIT2027_v1.0.hap1.chr01	464328	469046	-	437	-	-	-	-	Vitvi05_01chr01g00610_t001	VIT_01s0011g00440.t01	Unknown	Unknown	-	-	-	-	-	-	-
VITVpiDVIT2027_v1.0.hap1.chr01.ver1.0.g000540.m01	VITVpiDVIT2027_v1.0.hap1.chr01	470303	473377	+	421	MRS2-like	CC	AT2G03620.2	magnesium transporter 3	Vitvi05_01chr01g00620_t001	VIT_01s0011g00450.t01	Magnesium transporter CorA	Transport overview.Channels and pores.a-Type channels.CorA Metal Ion Transporter	Transport overview.Ion transport.Cation transport.Magnesium transport	-	-	-	-	-	-
VITVpiDVIT2027_v1.0.hap1.chr01.ver1.0.g000550.m01	VITVpiDVIT2027_v1.0.hap1.chr01	474549	479094	-	661	LapA_dom	CC	AT5G61040.1	hypothetical protein	Vitvi05_01chr01g00630_t001	VIT_01s0011g00460.t01	Unknown protein	Unknown	-	-	-	-	-	-	-
VITVpiDVIT2027_v1.0.hap1.chr01.ver1.0.g000550.m02	VITVpiDVIT2027_v1.0.hap1.chr01	474550	479096	-	661	LapA_dom	CC	AT5G61040.1	hypothetical protein	Vitvi05_01chr01g00630_t001	VIT_01s0011g00460.t01	Unknown protein	Unknown	-	-	-	-	-	-	-
VITVpiDVIT2027_v1.0.hap1.chr01.ver1.0.g000560.m01	VITVpiDVIT2027_v1.0.hap1.chr01	480238	492900	-	906	fn3_PAP;GUB_WAK_bind;Metallophos;Metallophos_2;Metallophos_C;Pur_ac_phosph_N	-	-	-	-	VIT_01s0011g00470.t01	Metallophosphatase	Unclear	-	-	-	-	-	-	-
VITVpiDVIT2027_v1.0.hap1.chr01.ver1.0.g000570.m01	VITVpiDVIT2027_v1.0.hap1.chr01	494916	496883	-	655	PPR;PPR_1;PPR_2;PPR_3	-	AT1G69290.1	Pentatricopeptide repeat (PPR) superfamily protein	Vitvi05_01chr01g00660_t001	-	-	-	-	-	-	-	-	-	-
VITVpiDVIT2027_v1.0.hap1.chr01.ver1.0.g000580.m01	VITVpiDVIT2027_v1.0.hap1.chr01	496937	506155	+	455	UVB_sens_C;UVB_sens_prot	-	AT1G13770.1	root UVB sensitive protein (Protein of unknown function%2C DUF647)	Vitvi05_01chr01g00670_t001	VIT_01s0011g00500.t01	RUS1 (Root uvb sensitive 1)	Development.Root development	-	-	-	-	-	-	-
VITVpiDVIT2027_v1.0.hap1.chr01.ver1.0.g000590.m01	VITVpiDVIT2027_v1.0.hap1.chr01	507352	509287	+	188	MRP-S23	-	AT1G26750.1	hypothetical protein	Vitvi05_01chr01g00680_t001	VIT_01s0011g00510.t01	Unknown protein	Unknown	-	-	-	-	-	-	-
VITVpiDVIT2027_v1.0.hap1.chr01.ver1.0.g000600.m01	VITVpiDVIT2027_v1.0.hap1.chr01	509679	511256	-	525	PPR;PPR_1;PPR_2;PPR_3;PPR_long	-	AT1G26500.1	Pentatricopeptide repeat (PPR) superfamily protein	Vitvi05_01chr01g00690_t001	VIT_01s0011g00520.t01	Pentatricopeptide (PPR) repeat-containing	Diverse functions.Gene family with diverse functions.Pentatricopeptide domain family	-	-	-	-	-	-	-
VITVpiDVIT2027_v1.0.hap1.chr01.ver1.0.g000610.m01	VITVpiDVIT2027_v1.0.hap1.chr01	512454	515082	-	428	Phage_holin_3_3;TMEM144;Ureide_permease	-	AT2G03590.2	ureide permease 1	Vitvi05_01chr01g00700_t002	VIT_01s0011g00530.t01	Ureide permease 2 (AtUPS2)	Transport overview.Electrochemical Potential-driven Transporters.Porters.Drug/Metabolite Transporter.Nucleobase Uptake Transporter	Transport overview.Macromolecule transport.Nucleotide transport	-	-	-	-	-	-
VITVpiDVIT2027_v1.0.hap1.chr01.ver1.0.g000620.m01	VITVpiDVIT2027_v1.0.hap1.chr01	517749	524164	-	379	Band_7	-	AT2G03510.1	SPFH/Band 7/PHB domain-containing membrane-associated protein family	Vitvi05_01chr01g00710_t001	VIT_01s0011g00540.t01	SPFH domain-containing protein 2 precursor band 7 family	Metabolism.Primary metabolism.Lipid metabolism	-	-	-	-	-	-	-
VITVpiDVIT2027_v1.0.hap1.chr01.ver1.0.g000630.m01	VITVpiDVIT2027_v1.0.hap1.chr01	526692	531761	+	340	Abhydrolase_6;Hydrolase_4	-	AT1G13820.1	alpha/beta-Hydrolases superfamily protein	Vitvi05_01chr01g00720_t001	VIT_01s0011g00550.t01	Hydrolase, alpha/beta fold family	Unknown	-	-	-	-	-	-	-
VITVpiDVIT2027_v1.0.hap1.chr01.ver1.0.g000640.m01	VITVpiDVIT2027_v1.0.hap1.chr01	534839	536922	-	188	X8	-	AT5G08000.1	glucan endo-1%2C3-beta-glucosidase-like protein 3	Vitvi05_01chr01g00730_t001	VIT_01s0011g00570.t01	Glucan endo-1,3-beta-glucosidase 3 precursor	Metabolism.Primary metabolism.Carbohydrate metabolism.Polysaccharide metabolism.Starch and sucrose metabolism	Metabolism.Primary metabolism.Carbohydrate metabolism.Polysaccharide metabolism.Beta-1,3 glucan metabolism.Beta-1,3 glucan catabolism	-	-	-	-	-	-
VITVpiDVIT2027_v1.0.hap1.chr01.ver1.0.g000650.m01	VITVpiDVIT2027_v1.0.hap1.chr01	540738	553241	+	581	PPR;PPR_1;PPR_2;PPR_3;PPR_long	-	AT1G26460.1	Tetratricopeptide repeat (TPR)-like superfamily protein	Vitvi05_01chr01g00740_t001	VIT_01s0011g00580.t01	Pentatricopeptide (PPR) repeat-containing protein	Diverse functions.Gene family with diverse functions.Pentatricopeptide domain family	-	-	-	-	-	-	-
VITVpiDVIT2027_v1.0.hap1.chr01.ver1.0.g000650.m02	VITVpiDVIT2027_v1.0.hap1.chr01	540738	553241	+	616	PPR;PPR_1;PPR_2;PPR_3;PPR_long	-	AT1G26460.1	Tetratricopeptide repeat (TPR)-like superfamily protein	Vitvi05_01chr01g00740_t001	VIT_01s0011g00580.t01	Pentatricopeptide (PPR) repeat-containing protein	Diverse functions.Gene family with diverse functions.Pentatricopeptide domain family	-	-	-	-	-	-	-
VITVpiDVIT2027_v1.0.hap1.chr01.ver1.0.g000660.m01	VITVpiDVIT2027_v1.0.hap1.chr01	553395	558616	-	412	EamA;TPT;UAA	-	AT5G46110.1	Glucose-6-phosphate/phosphate translocator-like protein	Vitvi05_01chr01g00750_t001	VIT_01s0011g00590.t01	Acclimation of photosynthesis to environment	Transport overview.Electrochemical Potential-driven Transporters.Porters.Drug/Metabolite Transporter.Triose-phosphate Transporter	Cellular process.Cellular component organization and biogenesis.Organelle organization and biogenesis.Plastid organization and biogenesis	-	-	-	-	-	-
VITVpiDVIT2027_v1.0.hap1.chr01.ver1.0.g000660.m02	VITVpiDVIT2027_v1.0.hap1.chr01	553409	558619	-	356	EamA;TPT	-	-	-	Vitvi05_01chr01g00750_t001	-	-	-	-	-	-	-	-	-	-
VITVpiDVIT2027_v1.0.hap1.chr01.ver1.0.g000670.m01	VITVpiDVIT2027_v1.0.hap1.chr01	559139	564991	-	414	EamA;TPT	-	AT5G46110.3	Glucose-6-phosphate/phosphate translocator-like protein	Vitvi05_01chr01g00760_t001	VIT_01s0011g00600.t01	Acclimation of photosynthesis to environment	Transport overview.Electrochemical Potential-driven Transporters.Porters.Drug/Metabolite Transporter.Triose-phosphate Transporter	Transport overview.Ion transport.Anion transport.Phosphate transport	Transport overview.Macromolecule transport.Carbohydrate transport.Sugar transport.Triose-phosphate transport	-	-	-	-	-
VITVpiDVIT2027_v1.0.hap1.chr01.ver1.0.g000670.m02	VITVpiDVIT2027_v1.0.hap1.chr01	559140	564828	-	414	EamA;TPT	-	AT5G46110.3	Glucose-6-phosphate/phosphate translocator-like protein	Vitvi05_01chr01g00760_t001	VIT_01s0011g00600.t01	Acclimation of photosynthesis to environment	Transport overview.Electrochemical Potential-driven Transporters.Porters.Drug/Metabolite Transporter.Triose-phosphate Transporter	Transport overview.Ion transport.Anion transport.Phosphate transport	Transport overview.Macromolecule transport.Carbohydrate transport.Sugar transport.Triose-phosphate transport	-	-	-	-	-
VITVpiDVIT2027_v1.0.hap1.chr01.ver1.0.g000680.m01	VITVpiDVIT2027_v1.0.hap1.chr01	567242	571455	+	128	Eaf7	-	AT1G26470.1	chromatin modification-like protein	Vitvi05_01chr01g00770_t001	VIT_01s0011g00610.t01	Unknown protein	Unknown	-	-	-	-	-	-	-
VITVpiDVIT2027_v1.0.hap1.chr01.ver1.0.g000690.m01	VITVpiDVIT2027_v1.0.hap1.chr01	572482	575932	-	260	14-3-3	CC	AT1G26480.1	general regulatory factor 12	Vitvi05_01chr01g00790_t002	VIT_01s0011g00620.t01	14-3-3 protein GF14 iota (GRF12)	Signaling.Signaling pathway.14-3-3 family interactome	-	-	-	-	-	-	-
VITVpiDVIT2027_v1.0.hap1.chr01.ver1.0.g000700.m01	VITVpiDVIT2027_v1.0.hap1.chr01	579296	580906	+	536	E_motif;PPR;PPR_1;PPR_2;PPR_3;PPR_long	-	AT5G08305.1	Pentatricopeptide repeat (PPR) superfamily protein	Vitvi05_01chr01g00800_t001	VIT_01s0011g00630.t01	Pentatricopeptide (PPR) repeat-containing	Diverse functions.Gene family with diverse functions.Pentatricopeptide domain family	-	-	-	-	-	-	-
VITVpiDVIT2027_v1.0.hap1.chr01.ver1.0.g000710.m01	VITVpiDVIT2027_v1.0.hap1.chr01	581049	586831	-	329	LRRNT_2;LRR_1;LRR_4;LRR_8	-	AT5G61240.1	Leucine-rich repeat (LRR) family protein	Vitvi05_01chr01g00810_t001	VIT_01s0011g00640.t01	Hcr2-0B	Response to stimulus.Stress response.Biotic stress response	-	-	-	-	-	-	-
VITVpiDVIT2027_v1.0.hap1.chr01.ver1.0.g000720.m01	VITVpiDVIT2027_v1.0.hap1.chr01	589498	589719	+	73	-	-	-	-	-	-	-	-	-	-	-	-	-	-	-
VITVpiDVIT2027_v1.0.hap1.chr01.ver1.0.g000730.m01	VITVpiDVIT2027_v1.0.hap1.chr01	593202	596776	+	652	fn3_PAP;Metallophos;Metallophos_C;Pur_ac_phosph_N	-	AT1G13900.1	Purple acid phosphatases superfamily protein	Vitvi05_01chr01g00830_t001	VIT_01s0011g00650.t01	Calcineurin phosphoesterase	Unclassified	-	-	-	-	-	-	-
VITVpiDVIT2027_v1.0.hap1.chr01.ver1.0.g000740.m01	VITVpiDVIT2027_v1.0.hap1.chr01	597288	600080	+	743	DYW_deaminase;Eplus_motif;E_motif;PPR;PPR_1;PPR_2;PPR_3;TPR_30	-	AT1G08070.1	Tetratricopeptide repeat (TPR)-like superfamily protein	Vitvi05_01chr01g00840_t001	VIT_01s0011g00660.t01	Pentatricopeptide (PPR) repeat	Diverse functions.Gene family with diverse functions.Pentatricopeptide domain family	-	-	-	-	-	-	-
VITVpiDVIT2027_v1.0.hap1.chr01.ver1.0.g000750.m01	VITVpiDVIT2027_v1.0.hap1.chr01	600552	602178	-	280	ATG16;TMF_DNA_bd;V-SNARE_C	CC	AT1G13890.2	soluble N-ethylmaleimide-sensitive factor adaptor protein 30	Vitvi05_01chr01g00850_t001	VIT_01s0011g00670.t01	SNAP25A protein	Cellular process.Cellular transport.Protein trafficking.Vesicle-mediated trafficking.SNARE interactions in vesicular transport	Transport overview.Channels and pores.Vesicle Fusion Pores.Synaptosomal Vesicle Fusion Pore	-	-	-	-	-	-
VITVpiDVIT2027_v1.0.hap1.chr01.ver1.0.g000760.m01	VITVpiDVIT2027_v1.0.hap1.chr01	607588	610964	+	146	Ribosomal_S19e	-	AT3G02080.1	Ribosomal protein S19e family protein	Vitvi05_01chr01g00860_t001	VIT_01s0011g00680.t01	Ribosomal protein S19 (RPS19A) 40S	Metabolism.Primary metabolism.Protein metabolism and modification.Protein synthesis.Ribosome	-	-	-	-	-	-	-
VITVpiDVIT2027_v1.0.hap1.chr01.ver1.0.g000770.m01	VITVpiDVIT2027_v1.0.hap1.chr01	613676	616223	+	480	NAD_binding_2;TEX12;UDPG_MGDP_dh;UDPG_MGDP_dh_C;UDPG_MGDP_dh_N	-	AT5G15490.1	UDP-glucose 6-dehydrogenase family protein	Vitvi05_01chr01g00870_t001	VIT_01s0011g00690.t01	UDP-glucose 6-dehydrogenase	Metabolism.Primary metabolism.Carbohydrate metabolism.Monosaccharide metabolism.Pentose glucuronate interconversion	Metabolism.Primary metabolism.Carbohydrate metabolism.Polysaccharide metabolism.Starch and sucrose metabolism.Starch biosynthesis catabolism	Metabolism.Primary metabolism.Carbohydrate metabolism.Monosaccharide metabolism.Nucleotide sugar metabolism	Cellular process.Cellular component organization and biogenesis.Cell wall organization and biogenesis.Cell wall metabolism.Cell wall biosynthesis.Cell wall glycan monomers generation	-	-	-	-
VITVpiDVIT2027_v1.0.hap1.chr01.ver1.0.g000780.m01	VITVpiDVIT2027_v1.0.hap1.chr01	618579	621585	+	601	-	-	AT1G26580.2	ELM2 domain protein	Vitvi05_01chr01g00880_t001	VIT_01s0011g00700.t01	Myb family transcription factor / ELM2 domain-containing	Regulation overview.Regulation of gene expression.Regulation of transcription.Transcription factor.MYB-related family transcription factor	-	-	-	-	-	-	-
VITVpiDVIT2027_v1.0.hap1.chr01.ver1.0.g000790.m01	VITVpiDVIT2027_v1.0.hap1.chr01	623957	624241	-	94	-	-	-	-	-	-	-	-	-	-	-	-	-	-	-
VITVpiDVIT2027_v1.0.hap1.chr01.ver1.0.g000800.m01	VITVpiDVIT2027_v1.0.hap1.chr01	624367	625935	+	522	zf-C2H2;zf-C2H2_4;zf-C2H2_6;zf-C2H2_jaz;zf-met	-	AT1G26610.1	C2H2-like zinc finger protein	Vitvi05_01chr01g00890_t001	VIT_01s0011g00710.t01	Zinc finger (C2H2 type) family	Regulation overview.Regulation of gene expression.Regulation of transcription.Transcription factor.C2H2 family transcription factor	-	-	-	-	-	-	-
VITVpiDVIT2027_v1.0.hap1.chr01.ver1.0.g000810.m01	VITVpiDVIT2027_v1.0.hap1.chr01	635072	637554	-	305	WRKY	-	AT1G69310.4	WRKY DNA-binding protein 57	Vitvi05_01chr01g00900_t001	VIT_01s0011g00720.t01	WRKY DNA-binding protein 57	Regulation overview.Regulation of gene expression.Regulation of transcription.Transcription factor.WRKY family transcription factor	-	-	-	-	-	-	-
VITVpiDVIT2027_v1.0.hap1.chr01.ver1.0.g000820.m01	VITVpiDVIT2027_v1.0.hap1.chr01	653000	658606	-	960	Phosphorylase	-	AT3G29320.1	Glycosyl transferase%2C family 35	Vitvi05_01chr01g00910_t001	VIT_01s0011g00730.t01	Alpha-1,4-glucan phosphorylase type H	Metabolism.Primary metabolism.Carbohydrate metabolism.Polysaccharide metabolism.Starch and sucrose metabolism	-	-	-	-	-	-	-
VITVpiDVIT2027_v1.0.hap1.chr01.ver1.0.g000830.m01	VITVpiDVIT2027_v1.0.hap1.chr01	663945	674537	+	528	Peptidase_M16;Peptidase_M16_C	-	AT3G02090.1	Insulinase (Peptidase family M16) protein	Vitvi05_01chr01g00920_t001	VIT_01s0011g00740.t01	Processing peptidase beta subunit, mitochondrial	Metabolism.Primary metabolism.Protein metabolism and modification.Proteolysis.Peptidase-mediated proteolysis	-	-	-	-	-	-	-
VITVpiDVIT2027_v1.0.hap1.chr01.ver1.0.g000830.m02	VITVpiDVIT2027_v1.0.hap1.chr01	664079	674537	+	520	Peptidase_M16;Peptidase_M16_C	-	AT3G02090.1	Insulinase (Peptidase family M16) protein	Vitvi05_01chr01g00920_t002	VIT_01s0011g00740.t01	Processing peptidase beta subunit, mitochondrial	Metabolism.Primary metabolism.Protein metabolism and modification.Proteolysis.Peptidase-mediated proteolysis	-	-	-	-	-	-	-
VITVpiDVIT2027_v1.0.hap1.chr01.ver1.0.g000840.m01	VITVpiDVIT2027_v1.0.hap1.chr01	675875	681132	-	505	Glyco_hydro_1;Salyut	-	AT1G26560.1	beta glucosidase 40	Vitvi05_01chr01g00930_t001	VIT_01s0011g00750.t01	Glycosyl hydrolase family 1	Metabolism.Primary metabolism.Carbohydrate metabolism.Carbohydrate catabolism	-	-	-	-	-	-	-
VITVpiDVIT2027_v1.0.hap1.chr01.ver1.0.g000850.m01	VITVpiDVIT2027_v1.0.hap1.chr01	687351	692680	-	505	Glyco_hydro_1	-	AT1G26560.1	beta glucosidase 40	Vitvi05_01chr01g00940_t001	VIT_01s0011g00760.t01	Beta-glucosidase	Metabolism.Cellular metabolism.Amino acid derivative metabolism.Cyanoamino acid metabolism	Metabolism.Primary metabolism.Carbohydrate metabolism.Polysaccharide metabolism.Starch and sucrose metabolism	Metabolism.Secondary metabolism.Terpenoid metabolism.Monoterpenoid metabolism.Monoterpenoid biosynthesis	Cellular process.Cellular component organization and biogenesis.Cell wall organization and biogenesis.Cell wall metabolism.Cell wall modification.Beta-glucoside modification	-	-	-	-
VITVpiDVIT2027_v1.0.hap1.chr01.ver1.0.g000860.m01	VITVpiDVIT2027_v1.0.hap1.chr01	696366	701653	+	294	cobW;CobW_C	CC	AT1G26520.1	Cobalamin biosynthesis CobW-like protein	Vitvi05_01chr01g00950_t002	-	-	-	-	-	-	-	-	-	-
VITVpiDVIT2027_v1.0.hap1.chr01.ver1.0.g000870.m01	VITVpiDVIT2027_v1.0.hap1.chr01	703038	703946	+	302	AAA_18;AAA_33;APS_kinase;KTI12	-	AT1G13870.1	KTI12-like%2C chromatin associated protein	Vitvi05_01chr01g00950_t001	-	-	-	-	-	-	-	-	-	-
VITVpiDVIT2027_v1.0.hap1.chr01.ver1.0.g000880.m01	VITVpiDVIT2027_v1.0.hap1.chr01	707179	715020	-	608	Methyltransf_11;Methyltransf_12;Methyltransf_23;Methyltransf_25;Methyltransf_29;Methyltransf_31;TKTI1	-	AT2G03480.1	QUASIMODO2 LIKE 2	Vitvi05_01chr01g00960_t001	VIT_01s0011g00780.t01	Dehydration-responsive protein	Response to stimulus.Stress response.Abiotic stress response.Drought stress response	-	-	-	-	-	-	-
VITVpiDVIT2027_v1.0.hap1.chr01.ver1.0.g000890.m01	VITVpiDVIT2027_v1.0.hap1.chr01	718814	722393	-	649	DnaJ;Myb_DNA-binding;Myb_DNA-binding_2;ZUO1-like_ZHD	CC	AT3G11450.1	DnaJ and Myb-like DNA-binding domain-containing protein	Vitvi05_01chr01g00970_t001	VIT_01s0011g00790.t01	DnaJ homolog, subfamily C, member 2 gonidia forming protein GlsA	Transport overview.Primary Active Transporters.P-P-bond hydrolysis-driven transporters.General Secretory Pathway (Sec)	Regulation overview.Regulation of gene expression.Regulation of transcription.Transcription factor.MYB-related family transcription factor	Metabolism.Primary metabolism.Protein metabolism and modification.Protein folding.Chaperone-mediated protein folding.HSP-mediated protein folding.HSP-mediated protein folding co-chaperone	-	-	-	-	-
VITVpiDVIT2027_v1.0.hap1.chr01.ver1.0.g000900.m01	VITVpiDVIT2027_v1.0.hap1.chr01	719354	721303	+	203	-	-	-	-	-	-	-	-	-	-	-	-	-	-	-
VITVpiDVIT2027_v1.0.hap1.chr01.ver1.0.g000910.m01	VITVpiDVIT2027_v1.0.hap1.chr01	722298	722669	-	123	-	-	-	-	-	-	-	-	-	-	-	-	-	-	-
VITVpiDVIT2027_v1.0.hap1.chr01.ver1.0.g000920.m01	VITVpiDVIT2027_v1.0.hap1.chr01	723963	726941	-	627	Glyco_hydro_3;Glyco_hydro_3_C;PriA_3primeBD	-	AT5G20950.2	Glycosyl hydrolase family protein	Vitvi05_01chr01g00980_t001	VIT_01s0011g00800.t01	Beta-D-glucosidase	Metabolism.Cellular metabolism.Amino acid derivative metabolism.Cyanoamino acid metabolism	Metabolism.Primary metabolism.Carbohydrate metabolism.Polysaccharide metabolism.Starch and sucrose metabolism	Metabolism.Secondary metabolism.Terpenoid metabolism.Monoterpenoid metabolism.Monoterpenoid biosynthesis	Cellular process.Cellular component organization and biogenesis.Cell wall organization and biogenesis.Cell wall metabolism.Cell wall modification.Beta-glucoside modification	-	-	-	-
VITVpiDVIT2027_v1.0.hap1.chr01.ver1.0.g000930.m01	VITVpiDVIT2027_v1.0.hap1.chr01	729989	733710	+	482	Glyco_hydro_79n	-	AT5G61250.3	glucuronidase 1	Vitvi05_01chr01g00990_t002	VIT_01s0011g00810.t01	Heparanase 1	Metabolism.Primary metabolism.Carbohydrate metabolism.Oligosaccharide metabolism.N-Glycan metabolism.N-Glycan catabolism	-	-	-	-	-	-	-
VITVpiDVIT2027_v1.0.hap1.chr01.ver1.0.g000930.m02	VITVpiDVIT2027_v1.0.hap1.chr01	729989	733710	+	524	Glyco_hydro_79n	-	AT5G61250.3	glucuronidase 1	Vitvi05_01chr01g00990_t001	VIT_01s0011g00810.t01	Heparanase 1	Metabolism.Primary metabolism.Carbohydrate metabolism.Oligosaccharide metabolism.N-Glycan metabolism.N-Glycan catabolism	-	-	-	-	-	-	-
VITVpiDVIT2027_v1.0.hap1.chr01.ver1.0.g000940.m01	VITVpiDVIT2027_v1.0.hap1.chr01	735008	737105	+	378	Remorin_C	CC	-	-	Vitvi05_01chr01g01000_t001	VIT_01s0011g00820.t01	Remorin	Unclear	-	-	-	-	-	-	-
VITVpiDVIT2027_v1.0.hap1.chr01.ver1.0.g000950.m01	VITVpiDVIT2027_v1.0.hap1.chr01	737818	738240	-	140	-	-	AT1G13930.3	oleosin-B3-like protein	Vitvi05_01chr01g01010_t001	-	-	-	-	-	-	-	-	-	-
VITVpiDVIT2027_v1.0.hap1.chr01.ver1.0.g000960.m01	VITVpiDVIT2027_v1.0.hap1.chr01	740379	743841	+	243	Ank;Ank_2;Ank_3;Ank_4;Ank_5;Ank_KRIT1;ANK_LRRK2	-	AT2G03430.1	Ankyrin repeat family protein	Vitvi05_01chr01g01020_t001	VIT_01s0011g00840.t01	Ankyrin	Transport overview.Accessory factors involved in transport.Auxiliary transport proteins.Ankyrin	Diverse functions.Gene family with diverse functions.Ankyrin domain family	-	-	-	-	-	-
VITVpiDVIT2027_v1.0.hap1.chr01.ver1.0.g000970.m01	VITVpiDVIT2027_v1.0.hap1.chr01	745350	746622	+	177	-	CC	-	-	Vitvi05_01chr01g01030_t001	VIT_01s0011g00850.t01	Unknown protein	Unknown	-	-	-	-	-	-	-
VITVpiDVIT2027_v1.0.hap1.chr01.ver1.0.g000980.m01	VITVpiDVIT2027_v1.0.hap1.chr01	749519	759387	+	560	CRAL_TRIO;CRAL_TRIO_2;Macro	-	AT1G69340.2	appr-1-p processing enzyme family protein	Vitvi05_01chr01g01040_t001	VIT_01s0011g00870.t01	Appr-1-p processing enzyme family protein	Unclear	-	-	-	-	-	-	-
VITVpiDVIT2027_v1.0.hap1.chr01.ver1.0.g000990.m01	VITVpiDVIT2027_v1.0.hap1.chr01	760046	767971	+	340	UVR;YccV-like	CC	AT2G03390.4	uvrB/uvrC motif-containing protein	Vitvi05_01chr01g01050_t001	VIT_01s0011g00880.t01	UvrB/uvrC motif-containing protein	Metabolism.Primary metabolism.Nucleobase, nucleoside, nucleotide, nucleic acid metabolism.Nucleic acid metabolism.DNA metabolism	-	-	-	-	-	-	-
VITVpiDVIT2027_v1.0.hap1.chr01.ver1.0.g001000.m01	VITVpiDVIT2027_v1.0.hap1.chr01	768794	771421	+	875	DYW_deaminase;E_motif;PPR;PPR_1;PPR_2;PPR_3;PPR_long	-	AT1G69350.1	Tetratricopeptide repeat (TPR)-like superfamily protein	Vitvi05_01chr01g01060_t001	VIT_00s0463g00050.t01	Pentatricopeptide (PPR) repeat-containing	Diverse functions.Gene family with diverse functions.Pentatricopeptide domain family	-	-	-	-	-	-	-
VITVpiDVIT2027_v1.0.hap1.chr01.ver1.0.g001010.m01	VITVpiDVIT2027_v1.0.hap1.chr01	771996	774098	-	700	E_motif;PPR;PPR_1;PPR_2;PPR_3	-	AT2G03380.1	Pentatricopeptide repeat (PPR) superfamily protein	Vitvi05_01chr01g01070_t001	VIT_01s0011g00900.t01	Pentatricopeptide (PPR) repeat-containing protein	Diverse functions.Gene family with diverse functions.Pentatricopeptide domain family	-	-	-	-	-	-	-
VITVpiDVIT2027_v1.0.hap1.chr01.ver1.0.g001020.m01	VITVpiDVIT2027_v1.0.hap1.chr01	777500	786872	-	1085	DUF863	-	AT1G13940.2	T-box transcription factor%2C putative (DUF863)	Vitvi05_01chr01g01080_t001	VIT_01s0011g00910.t01	Unknown protein	Unknown	-	-	-	-	-	-	-
VITVpiDVIT2027_v1.0.hap1.chr01.ver1.0.g001030.m01	VITVpiDVIT2027_v1.0.hap1.chr01	795644	795943	-	99	-	-	-	-	-	-	-	-	-	-	-	-	-	-	-
VITVpiDVIT2027_v1.0.hap1.chr01.ver1.0.g001040.m01	VITVpiDVIT2027_v1.0.hap1.chr01	798530	803686	+	661	E_motif;FKBP_C;PPR;PPR_1;PPR_2;PPR_3	-	AT5G48910.1	Pentatricopeptide repeat (PPR) superfamily protein	-	VIT_01s0011g00930.t01	FK506-binding protein 1 (FKBP13)	Metabolism.Primary metabolism.Protein metabolism and modification.Protein folding	-	-	-	-	-	-	-
VITVpiDVIT2027_v1.0.hap1.chr01.ver1.0.g001050.m01	VITVpiDVIT2027_v1.0.hap1.chr01	804920	806997	+	124	YBL028C_N	-	AT1G30880.1	hypothetical protein	Vitvi05_01chr01g01110_t001	VIT_01s0011g00940.t01	No hit	No hit	-	-	-	-	-	-	-
VITVpiDVIT2027_v1.0.hap1.chr01.ver1.0.g001060.m01	VITVpiDVIT2027_v1.0.hap1.chr01	814033	816720	+	895	AAA_14;AAA_16;AAA_19;AAA_22;ArAE_1_C;LRR_14;LRR_4;LRR_8;NB-ARC;Rx_N;WH_DRP	CC	AT3G07040.1	NB-ARC domain-containing disease resistance protein	Vitvi05_01chr01g01120_t001	VIT_01s0011g00950.t01	RPM1 (resistance to p. syringae pv maculicola 1)	Response to stimulus.Stress response.Biotic stress response.Plant-pathogen interaction	-	-	-	-	-	-	-
VITVpiDVIT2027_v1.0.hap1.chr01.ver1.0.g001070.m01	VITVpiDVIT2027_v1.0.hap1.chr01	818966	821080	+	704	AAA_16;AAA_19;AAA_22;LRR_4;LRR_8;NB-ARC;Rx_N;WH_DRP	CC	AT3G07040.1	NB-ARC domain-containing disease resistance protein	Vitvi05_01chr01g01130_t001	VIT_01s0011g00950.t01	RPM1 (resistance to p. syringae pv maculicola 1)	Response to stimulus.Stress response.Biotic stress response.Plant-pathogen interaction	-	-	-	-	-	-	-
VITVpiDVIT2027_v1.0.hap1.chr01.ver1.0.g001080.m01	VITVpiDVIT2027_v1.0.hap1.chr01	821141	821656	+	171	LRR_R13L1-DRL21	-	-	-	Vitvi05_01chr01g01130_t001	-	-	-	-	-	-	-	-	-	-
VITVpiDVIT2027_v1.0.hap1.chr01.ver1.0.g001090.m01	VITVpiDVIT2027_v1.0.hap1.chr01	827727	828347	-	206	Rx_N;SopA	CC	-	-	Vitvi05_01chr01g01120_t001	-	-	-	-	-	-	-	-	-	-
VITVpiDVIT2027_v1.0.hap1.chr01.ver1.0.g001100.m01	VITVpiDVIT2027_v1.0.hap1.chr01	834038	836743	+	901	AAA_19;AAA_22;LRR_14;LRR_4;LRR_8;LRR_R13L1-DRL21;NB-ARC;nSTAND3;Rx_N;WH_DRP	CC	AT3G07040.1	NB-ARC domain-containing disease resistance protein	Vitvi05_01chr01g01160_t001	VIT_01s0011g00970.t01	RPM1 (resistance to p. syringae pv maculicola 1)	Response to stimulus.Stress response.Biotic stress response.Plant-pathogen interaction	-	-	-	-	-	-	-
VITVpiDVIT2027_v1.0.hap1.chr01.ver1.0.g001110.m01	VITVpiDVIT2027_v1.0.hap1.chr01	845405	847786	+	793	AAA_14;AAA_16;AAA_19;AAA_22;LRR_14;LRR_4;LRR_8;LRR_R13L1-DRL21;NB-ARC;WH_DRP	CC	AT3G07040.1	NB-ARC domain-containing disease resistance protein	Vitvi05_01chr01g01180_t001	VIT_01s0011g00990.t01	RPM1 (resistance to p. syringae pv maculicola 1)	Response to stimulus.Stress response.Biotic stress response.Plant-pathogen interaction	-	-	-	-	-	-	-
VITVpiDVIT2027_v1.0.hap1.chr01.ver1.0.g001120.m01	VITVpiDVIT2027_v1.0.hap1.chr01	860762	863706	+	938	AAA_22;AAA_5;LRR_14;LRR_4;LRR_8;NB-ARC;Rx_N;WH_DRP	CC	AT3G07040.1	NB-ARC domain-containing disease resistance protein	Vitvi05_01chr01g01120_t001	VIT_01s0011g01020.t01	RPM1 (resistance to p. syringae pv maculicola 1)	Response to stimulus.Stress response.Biotic stress response.Plant-pathogen interaction	-	-	-	-	-	-	-
VITVpiDVIT2027_v1.0.hap1.chr01.ver1.0.g001130.m01	VITVpiDVIT2027_v1.0.hap1.chr01	873868	876561	+	897	AAA_16;AAA_19;AAA_22;LRR_14;LRR_4;LRR_8;LRR_At5g56370;NB-ARC;Rx_N;WH_DRP	CC	AT3G07040.1	NB-ARC domain-containing disease resistance protein	Vitvi05_01chr01g01210_t001	VIT_01s0011g00950.t01	RPM1 (resistance to p. syringae pv maculicola 1)	Response to stimulus.Stress response.Biotic stress response.Plant-pathogen interaction	-	-	-	-	-	-	-
VITVpiDVIT2027_v1.0.hap1.chr01.ver1.0.g001140.m01	VITVpiDVIT2027_v1.0.hap1.chr01	885532	886268	+	216	-	-	-	-	Vitvi05_01chr01g01180_t001	VIT_01s0011g01040.t01	RPM1 (resistance to p. syringae pv maculicola 1)	Response to stimulus.Stress response.Biotic stress response.Plant-pathogen interaction	-	-	-	-	-	-	-
VITVpiDVIT2027_v1.0.hap1.chr01.ver1.0.g001150.m01	VITVpiDVIT2027_v1.0.hap1.chr01	890444	896011	+	905	AAA;AAA_16;AAA_22;CENP-F_leu_zip;LRR_14;LRR_4;LRR_8;LRR_R13L1-DRL21;NB-ARC;Rx_N;WH_DRP	CC	AT3G07040.1	NB-ARC domain-containing disease resistance protein	Vitvi05_01chr01g01180_t001	VIT_01s0011g01020.t01	RPM1 (resistance to p. syringae pv maculicola 1)	Response to stimulus.Stress response.Biotic stress response.Plant-pathogen interaction	-	-	-	-	-	-	-
VITVpiDVIT2027_v1.0.hap1.chr01.ver1.0.g001150.m02	VITVpiDVIT2027_v1.0.hap1.chr01	890444	894571	+	905	AAA;AAA_16;AAA_22;CENP-F_leu_zip;LRR_14;LRR_4;LRR_8;LRR_R13L1-DRL21;NB-ARC;Rx_N;WH_DRP	CC	AT3G07040.1	NB-ARC domain-containing disease resistance protein	Vitvi05_01chr01g01180_t001	VIT_01s0011g01020.t01	RPM1 (resistance to p. syringae pv maculicola 1)	Response to stimulus.Stress response.Biotic stress response.Plant-pathogen interaction	-	-	-	-	-	-	-
VITVpiDVIT2027_v1.0.hap1.chr01.ver1.0.g001150.m03	VITVpiDVIT2027_v1.0.hap1.chr01	890444	894563	+	905	AAA;AAA_16;AAA_22;CENP-F_leu_zip;LRR_14;LRR_4;LRR_8;LRR_R13L1-DRL21;NB-ARC;Rx_N;WH_DRP	CC	AT3G07040.1	NB-ARC domain-containing disease resistance protein	Vitvi05_01chr01g01180_t001	VIT_01s0011g01020.t01	RPM1 (resistance to p. syringae pv maculicola 1)	Response to stimulus.Stress response.Biotic stress response.Plant-pathogen interaction	-	-	-	-	-	-	-
VITVpiDVIT2027_v1.0.hap1.chr01.ver1.0.g001160.m01	VITVpiDVIT2027_v1.0.hap1.chr01	904646	907321	+	891	AAA_16;AAA_22;LRR_14;LRR_4;LRR_8;LRR_At5g56370;LRR_R13L1-DRL21;NB-ARC;Rx_N;WH_DRP	CC	AT3G07040.1	NB-ARC domain-containing disease resistance protein	Vitvi05_01chr01g01210_t001	VIT_01s0011g00950.t01	RPM1 (resistance to p. syringae pv maculicola 1)	Response to stimulus.Stress response.Biotic stress response.Plant-pathogen interaction	-	-	-	-	-	-	-
VITVpiDVIT2027_v1.0.hap1.chr01.ver1.0.g001170.m01	VITVpiDVIT2027_v1.0.hap1.chr01	913244	913980	+	216	-	-	-	-	Vitvi05_01chr01g01180_t001	VIT_01s0011g01040.t01	RPM1 (resistance to p. syringae pv maculicola 1)	Response to stimulus.Stress response.Biotic stress response.Plant-pathogen interaction	-	-	-	-	-	-	-
VITVpiDVIT2027_v1.0.hap1.chr01.ver1.0.g001180.m01	VITVpiDVIT2027_v1.0.hap1.chr01	918156	922283	+	905	AAA;AAA_16;AAA_22;CENP-F_leu_zip;LRR_14;LRR_4;LRR_8;LRR_R13L1-DRL21;NB-ARC;Rx_N;WH_DRP	CC	AT3G07040.1	NB-ARC domain-containing disease resistance protein	Vitvi05_01chr01g01180_t001	VIT_01s0011g01020.t01	RPM1 (resistance to p. syringae pv maculicola 1)	Response to stimulus.Stress response.Biotic stress response.Plant-pathogen interaction	-	-	-	-	-	-	-
VITVpiDVIT2027_v1.0.hap1.chr01.ver1.0.g001180.m02	VITVpiDVIT2027_v1.0.hap1.chr01	918156	923723	+	905	AAA;AAA_16;AAA_22;CENP-F_leu_zip;LRR_14;LRR_4;LRR_8;LRR_R13L1-DRL21;NB-ARC;Rx_N;WH_DRP	CC	AT3G07040.1	NB-ARC domain-containing disease resistance protein	Vitvi05_01chr01g01180_t001	VIT_01s0011g01020.t01	RPM1 (resistance to p. syringae pv maculicola 1)	Response to stimulus.Stress response.Biotic stress response.Plant-pathogen interaction	-	-	-	-	-	-	-
VITVpiDVIT2027_v1.0.hap1.chr01.ver1.0.g001180.m03	VITVpiDVIT2027_v1.0.hap1.chr01	918156	922275	+	905	AAA;AAA_16;AAA_22;CENP-F_leu_zip;LRR_14;LRR_4;LRR_8;LRR_R13L1-DRL21;NB-ARC;Rx_N;WH_DRP	CC	AT3G07040.1	NB-ARC domain-containing disease resistance protein	Vitvi05_01chr01g01180_t001	VIT_01s0011g01020.t01	RPM1 (resistance to p. syringae pv maculicola 1)	Response to stimulus.Stress response.Biotic stress response.Plant-pathogen interaction	-	-	-	-	-	-	-
VITVpiDVIT2027_v1.0.hap1.chr01.ver1.0.g001190.m01	VITVpiDVIT2027_v1.0.hap1.chr01	940961	948266	-	367	Peptidase_M16;Peptidase_M16_C	-	-	-	Vitvi05_01chr01g00920_t001	-	-	-	-	-	-	-	-	-	-
VITVpiDVIT2027_v1.0.hap1.chr01.ver1.0.g001200.m01	VITVpiDVIT2027_v1.0.hap1.chr01	955153	957807	+	884	AAA;AAA_22;LRR_14;LRR_4;LRR_8;NB-ARC;Rx_N;WH_DRP	-	AT3G07040.1	NB-ARC domain-containing disease resistance protein	Vitvi05_01chr01g01120_t001	VIT_01s0011g01020.t01	RPM1 (resistance to p. syringae pv maculicola 1)	Response to stimulus.Stress response.Biotic stress response.Plant-pathogen interaction	-	-	-	-	-	-	-
VITVpiDVIT2027_v1.0.hap1.chr01.ver1.0.g001210.m01	VITVpiDVIT2027_v1.0.hap1.chr01	962479	967741	+	634	cEGF;EGF_CA;PA;VSR_TRX	CC	AT4G20110.1	VACUOLAR SORTING RECEPTOR 7	Vitvi05_01chr01g01250_t001	VIT_01s0011g01050.t01	Vacuolar sorting receptor 6	Transport overview.Macromolecule transport.Protein transport.Protein coat	Cellular process.Cellular transport.Protein trafficking.Vesicle-mediated trafficking	-	-	-	-	-	-
VITVpiDVIT2027_v1.0.hap1.chr01.ver1.0.g001220.m01	VITVpiDVIT2027_v1.0.hap1.chr01	968193	983288	-	859	Arm-DNA-bind_4;Nup35_RRM_2;RRM_1;RRM_5;RRM_7	CC	AT4G19610.1	nucleotide/nucleic acid binding protein	Vitvi05_01chr01g01260_t001	VIT_01s0011g01060.t01	RNA recognition motif (RRM)-containing protein	Unknown	-	-	-	-	-	-	-
VITVpiDVIT2027_v1.0.hap1.chr01.ver1.0.g001230.m01	VITVpiDVIT2027_v1.0.hap1.chr01	984303	985067	+	254	PPR;PPR_1;PPR_2	-	-	-	Vitvi05_01chr01g01270_t001	VIT_01s0011g01070.t01	No hit	No hit	-	-	-	-	-	-	-
VITVpiDVIT2027_v1.0.hap1.chr01.ver1.0.g001240.m01	VITVpiDVIT2027_v1.0.hap1.chr01	987592	995928	+	483	SET	-	AT4G20130.1	plastid transcriptionally active 14	Vitvi05_01chr01g01280_t001	VIT_01s0011g01080.t01	ribulose-1,5 bisphosphate carboxylase oxygenase large subunit N-methyltransferase	Regulation overview.Regulation of gene expression.Regulation of transcription.Transcription factor.SET PCG family transcription factor	Metabolism.Primary metabolism.Generation of metabolite precursors and energy.Photosynthesis.Calvin cycle	-	-	-	-	-	-
VITVpiDVIT2027_v1.0.hap1.chr01.ver1.0.g001240.m02	VITVpiDVIT2027_v1.0.hap1.chr01	987687	995593	+	482	SET	-	AT4G20130.1	plastid transcriptionally active 14	Vitvi05_01chr01g01280_t002	VIT_01s0011g01080.t01	ribulose-1,5 bisphosphate carboxylase oxygenase large subunit N-methyltransferase	Regulation overview.Regulation of gene expression.Regulation of transcription.Transcription factor.SET PCG family transcription factor	Metabolism.Primary metabolism.Generation of metabolite precursors and energy.Photosynthesis.Calvin cycle	-	-	-	-	-	-
VITVpiDVIT2027_v1.0.hap1.chr01.ver1.0.g001250.m01	VITVpiDVIT2027_v1.0.hap1.chr01	996613	997520	+	102	MRP-S33	-	AT5G44710.1	37S ribosomal protein S27	Vitvi05_01chr01g01290_t001	VIT_01s0011g01090.t01	Unknown protein	Unknown	-	-	-	-	-	-	-
VITVpiDVIT2027_v1.0.hap1.chr01.ver1.0.g001260.m01	VITVpiDVIT2027_v1.0.hap1.chr01	999149	1001839	-	896	DYW_deaminase;Eplus_motif;E_motif;Gemin6;PPR;PPR_1;PPR_2	-	AT3G57430.1	Tetratricopeptide repeat (TPR)-like superfamily protein	Vitvi05_01chr01g01300_t001	VIT_01s0011g01100.t01	Pentatricopeptide (PPR) repeat-containing protein	Diverse functions.Gene family with diverse functions.Pentatricopeptide domain family	-	-	-	-	-	-	-
VITVpiDVIT2027_v1.0.hap1.chr01.ver1.0.g001270.m01	VITVpiDVIT2027_v1.0.hap1.chr01	1003830	1009149	+	311	MOSC;MOSC_N	-	AT1G30910.1	Molybdenum cofactor sulfurase family protein	Vitvi05_01chr01g01310_t001	VIT_01s0011g01110.t01	Molybdenum cofactor sulfurase	Metabolism.Primary metabolism.Coenzyme and prosthetic group metabolism.Mo-Molybdopterin metabolism.Mo-Molybdopterin biosynthesis	Signaling.Hormone Signaling.ABA Signaling.ABA metabolism.ABA biosynthesis	-	-	-	-	-	-
VITVpiDVIT2027_v1.0.hap1.chr01.ver1.0.g001280.m01	VITVpiDVIT2027_v1.0.hap1.chr01	1024792	1025204	+	87	-	-	-	-	-	-	-	-	-	-	-	-	-	-	-
VITVpiDVIT2027_v1.0.hap1.chr01.ver1.0.g001290.m01	VITVpiDVIT2027_v1.0.hap1.chr01	1026996	1032157	+	311	MOSC;MOSC_N	-	AT1G30910.1	Molybdenum cofactor sulfurase family protein	Vitvi05_01chr01g01310_t001	VIT_01s0011g01110.t01	Molybdenum cofactor sulfurase	Metabolism.Primary metabolism.Coenzyme and prosthetic group metabolism.Mo-Molybdopterin metabolism.Mo-Molybdopterin biosynthesis	Signaling.Hormone Signaling.ABA Signaling.ABA metabolism.ABA biosynthesis	-	-	-	-	-	-
VITVpiDVIT2027_v1.0.hap1.chr01.ver1.0.g001300.m01	VITVpiDVIT2027_v1.0.hap1.chr01	1032828	1036159	-	911	AAA_16;AAA_18;AAA_22;LRR_13;LRR_14;LRR_4;LRR_8;LRR_R13L1-DRL21;LRR_RPS2;NB-ARC;Rx_N;WH_DRP	CC	-	-	Vitvi05_01chr17g03910_t001	VIT_01s0011g01120.t01	R protein MLA10	Response to stimulus.Stress response.Biotic stress response.Plant-pathogen interaction.R proteins from Plant-pathogen interaction	-	-	-	-	-	-	-
VITVpiDVIT2027_v1.0.hap1.chr01.ver1.0.g001310.m01	VITVpiDVIT2027_v1.0.hap1.chr01	1049159	1051093	+	644	PPR;PPR_1;PPR_2;PPR_3;PPR_long	-	AT4G20090.2	Pentatricopeptide repeat (PPR) superfamily protein	Vitvi05_01chr01g01330_t001	VIT_01s0011g01130.t01	EMB1025	Development.Reproductive development.Embryo development	-	-	-	-	-	-	-
VITVpiDVIT2027_v1.0.hap1.chr01.ver1.0.g001320.m01	VITVpiDVIT2027_v1.0.hap1.chr01	1062784	1064553	-	589	AA_permease;AA_permease_2;AA_permease_C	-	AT2G34960.1	cationic amino acid transporter 5	Vitvi05_01chr01g01340_t001	VIT_01s0011g01140.t01	Cationic amino acid transporter 5	Transport overview.Electrochemical Potential-driven Transporters.Porters.Amino Acid-Polyamine-Organocation.Cationic Amino Acid Transporter	Transport overview.Macromolecule transport.Amino acid transport	-	-	-	-	-	-
VITVpiDVIT2027_v1.0.hap1.chr01.ver1.0.g001330.m01	VITVpiDVIT2027_v1.0.hap1.chr01	1066576	1070922	-	339	Tam41_Mmp37	-	AT3G47630.6	translocator assembly/maintenance protein	Vitvi05_01chr01g01350_t001	VIT_01s0011g01150.t01	Unknown protein	Unknown	-	-	-	-	-	-	-
VITVpiDVIT2027_v1.0.hap1.chr01.ver1.0.g001340.m01	VITVpiDVIT2027_v1.0.hap1.chr01	1072977	1074319	-	250	HAD;HAD_2;Hydrolase;Hydrolase_like	-	AT5G44730.2	Haloacid dehalogenase-like hydrolase (HAD) superfamily protein	Vitvi05_01chr01g01370_t001	VIT_01s0011g01160.t01	Haloacid dehalogenase hydrolase	Metabolism.Primary metabolism.Generation of metabolite precursors and energy.Glyoxylate and dicarboxylate metabolism	-	-	-	-	-	-	-
VITVpiDVIT2027_v1.0.hap1.chr01.ver1.0.g001350.m01	VITVpiDVIT2027_v1.0.hap1.chr01	1079781	1086776	-	773	EspB_PE;IMS;IMS_C;IMS_HHH;IMS_HHH_1;POLH-Rev1_HhH;UBM	-	AT5G44740.2	Y-family DNA polymerase H	Vitvi05_01chr01g01380_t001	VIT_01s0011g01180.t01	DNA polymerase eta subunit	Metabolism.Primary metabolism.Nucleobase, nucleoside, nucleotide, nucleic acid metabolism.Nucleic acid metabolism.DNA metabolism.DNA replication	-	-	-	-	-	-	-
VITVpiDVIT2027_v1.0.hap1.chr01.ver1.0.g001360.m01	VITVpiDVIT2027_v1.0.hap1.chr01	1094818	1098735	+	378	Myb_DNA-binding;Myb_DNA-bind_6	-	-	-	-	VIT_01s0011g01190.t01	Myb domain protein 113	Regulation overview.Regulation of gene expression.Regulation of transcription.Transcription factor.MYB family transcription factor	-	-	-	-	-	-	-
VITVpiDVIT2027_v1.0.hap1.chr01.ver1.0.g001370.m01	VITVpiDVIT2027_v1.0.hap1.chr01	1107805	1108066	+	55	-	-	-	-	-	-	-	-	-	-	-	-	-	-	-
VITVpiDVIT2027_v1.0.hap1.chr01.ver1.0.g001380.m01	VITVpiDVIT2027_v1.0.hap1.chr01	1108888	1110751	+	174	Myb_DNA-binding;Myb_DNA-bind_6	-	AT3G01530.1	myb domain protein 57	Vitvi05_01chr01g01400_t001	VIT_01s0011g01200.t01	Myb family transcription factor	Regulation overview.Regulation of gene expression.Regulation of transcription.Transcription factor.MYB family transcription factor	-	-	-	-	-	-	-
VITVpiDVIT2027_v1.0.hap1.chr01.ver1.0.g001390.m01	VITVpiDVIT2027_v1.0.hap1.chr01	1149432	1150742	+	436	Beta-prop_KIB1-4;F-box;F-box-like	-	AT1G30950.1	F-box family protein	Vitvi05_01chr01g01420_t001	VIT_01s0011g01220.t01	Unusual floral organs (UFO)	Development.Reproductive development.Flower development	-	-	-	-	-	-	-
VITVpiDVIT2027_v1.0.hap1.chr01.ver1.0.g001400.m01	VITVpiDVIT2027_v1.0.hap1.chr01	1151763	1159178	-	423	AIG1;FeoB_N;GTP_EFTU;Gtr1_RagA;KH_2;MMR_HSR1;Ras	-	AT1G30960.1	GTP-binding family protein	Vitvi05_01chr01g01430_t001	VIT_01s0011g01230.t01	GTP-binding protein (ERG)	Signaling.Signaling pathway.G-protein signaling pathway	-	-	-	-	-	-	-
VITVpiDVIT2027_v1.0.hap1.chr01.ver1.0.g001400.m02	VITVpiDVIT2027_v1.0.hap1.chr01	1152192	1159068	-	423	AIG1;FeoB_N;GTP_EFTU;Gtr1_RagA;KH_2;MMR_HSR1;Ras	-	AT1G30960.1	GTP-binding family protein	Vitvi05_01chr01g01430_t001	VIT_01s0011g01230.t01	GTP-binding protein (ERG)	Signaling.Signaling pathway.G-protein signaling pathway	-	-	-	-	-	-	-
VITVpiDVIT2027_v1.0.hap1.chr01.ver1.0.g001410.m01	VITVpiDVIT2027_v1.0.hap1.chr01	1160312	1167254	-	375	LIM;zf-C2H2;zf-C2H2_4;zf-C2H2_jaz	-	AT1G30970.1	zinc finger (C2H2 type) family protein	Vitvi05_01chr01g01440_t001	VIT_01s0011g01240.t01	Suppressor of FRIGIDA4	Development.Reproductive development.Flower development	Regulation overview.Regulation of gene expression.Regulation of transcription.Transcription factor.C2H2 family transcription factor	-	-	-	-	-	-
VITVpiDVIT2027_v1.0.hap1.chr01.ver1.0.g001410.m02	VITVpiDVIT2027_v1.0.hap1.chr01	1160384	1167267	-	421	LIM;zf-C2H2;zf-C2H2_4;zf-C2H2_jaz	-	AT1G30970.3	zinc finger (C2H2 type) family protein	Vitvi05_01chr01g01440_t001	VIT_01s0011g01240.t01	Suppressor of FRIGIDA4	Development.Reproductive development.Flower development	Regulation overview.Regulation of gene expression.Regulation of transcription.Transcription factor.C2H2 family transcription factor	-	-	-	-	-	-
VITVpiDVIT2027_v1.0.hap1.chr01.ver1.0.g001420.m01	VITVpiDVIT2027_v1.0.hap1.chr01	1170825	1171736	+	303	GPI2	-	AT2G34980.1	phosphatidylinositolglycan synthase family protein	Vitvi05_01chr01g01460_t001	VIT_01s0011g01260.t01	Phosphatidylinositol N-acetylglucosaminyltransferase subunit C	Metabolism.Primary metabolism.Lipid metabolism.Glycolipid metabolism.GPI anchor biosynthesis	-	-	-	-	-	-	-
VITVpiDVIT2027_v1.0.hap1.chr01.ver1.0.g001430.m01	VITVpiDVIT2027_v1.0.hap1.chr01	1172116	1173285	-	106	VMA21	-	AT1G05780.1	Vacuolar ATPase assembly integral membrane protein VMA21-like domain-containing protein	Vitvi05_01chr01g01470_t001	VIT_01s0011g01270.t01	Unknown protein	Unknown	-	-	-	-	-	-	-
VITVpiDVIT2027_v1.0.hap1.chr01.ver1.0.g001440.m01	VITVpiDVIT2027_v1.0.hap1.chr01	1175645	1177730	-	395	T4SS_CagC;Zip	-	AT3G12750.1	zinc transporter 1 precursor	Vitvi05_01chr01g01490_t001	VIT_03s0017g02190.t01	ZIP family transporter	Transport overview.Electrochemical Potential-driven Transporters.Porters.Zinc (Zn2+)-Iron (Fe2+) Permease	Transport overview.Ion transport.Cation transport.Heavy metal ion transport	-	-	-	-	-	-
VITVpiDVIT2027_v1.0.hap1.chr01.ver1.0.g001450.m01	VITVpiDVIT2027_v1.0.hap1.chr01	1180719	1181965	-	348	Zip	-	AT3G12750.1	zinc transporter 1 precursor	Vitvi05_01chr01g01500_t001	VIT_03s0017g02190.t01	ZIP family transporter	Transport overview.Electrochemical Potential-driven Transporters.Porters.Zinc (Zn2+)-Iron (Fe2+) Permease	Transport overview.Ion transport.Cation transport.Heavy metal ion transport	-	-	-	-	-	-
VITVpiDVIT2027_v1.0.hap1.chr01.ver1.0.g001460.m01	VITVpiDVIT2027_v1.0.hap1.chr01	1187326	1192578	-	556	M20_dimer;Peptidase_M20	-	AT4G20070.1	allantoate amidohydrolase	Vitvi05_01chr01g01510_t001	VIT_01s0011g01290.t01	N-carbamyl-L-amino acid amidohydrolase	Metabolism.Primary metabolism.Nucleobase, nucleoside, nucleotide, nucleic acid metabolism.Nucleotide metabolism.Pyrimidine metabolism	Metabolism.Primary metabolism.Amino acid metabolism.Beta-Alanine metabolism	Metabolism.Primary metabolism.Coenzyme and prosthetic group metabolism.Pantothenate and CoA metabolism.Pantothenate and CoA biosynthesis	-	-	-	-	-
VITVpiDVIT2027_v1.0.hap1.chr01.ver1.0.g001470.m01	VITVpiDVIT2027_v1.0.hap1.chr01	1196429	1198458	+	505	Beta_helix;Pect-lyase_RHGA_epim	-	AT4G20050.5	Pectin lyase-like superfamily protein	Vitvi05_01chr01g01520_t001	VIT_01s0011g01300.t01	Polygalacturonase QRT3	Cellular process.Cellular component organization and biogenesis.Cell wall organization and biogenesis.Cell wall metabolism.Cell wall modification.Pectin modification	-	-	-	-	-	-	-
VITVpiDVIT2027_v1.0.hap1.chr01.ver1.0.g001480.m01	VITVpiDVIT2027_v1.0.hap1.chr01	1202466	1205953	+	472	Beta_helix	-	AT4G20040.1	Pectin lyase-like superfamily protein	Vitvi05_01chr01g01530_t001	VIT_01s0011g01310.t01	Polygalacturonase QRT3	Cellular process.Cellular component organization and biogenesis.Cell wall organization and biogenesis.Cell wall metabolism.Cell wall modification.Pectin modification	-	-	-	-	-	-	-
VITVpiDVIT2027_v1.0.hap1.chr01.ver1.0.g001490.m01	VITVpiDVIT2027_v1.0.hap1.chr01	1206608	1207261	+	217	Prok-RING_1;zf-ANAPC11;zf-C3HC4;zf-C3HC4_2;zf-C3HC4_3;zf-HC5HC2H;zf-rbx1;zf-RING-like;zf-RING_11;zf-RING_2;zf-RING_5;zf-RING_UBOX	-	AT1G49230.1	RING/U-box superfamily protein	Vitvi05_01chr01g01540_t001	VIT_03s0038g03930.t01	No hit	No hit	-	-	-	-	-	-	-
VITVpiDVIT2027_v1.0.hap1.chr01.ver1.0.g001500.m01	VITVpiDVIT2027_v1.0.hap1.chr01	1208775	1212971	-	289	CTP_transf_like	-	AT2G32260.1	phosphorylcholine cytidylyltransferase	Vitvi05_01chr01g01550_t001	VIT_01s0011g01320.t01	Cholinephosphate cytidylyltransferase	Metabolism.Primary metabolism.Lipid metabolism.Glycerolipid metabolism.Glycerophospholipid metabolism	-	-	-	-	-	-	-
VITVpiDVIT2027_v1.0.hap1.chr01.ver1.0.g001510.m01	VITVpiDVIT2027_v1.0.hap1.chr01	1215950	1219320	-	140	RRM_1;RRM_Nup35	-	AT4G20030.1	RNA-binding (RRM/RBD/RNP motifs) family protein	Vitvi05_01chr01g01560_t001	VIT_01s0011g01340.t01	RNA recognition motif (RRM)-containing protein	Unknown	-	-	-	-	-	-	-
VITVpiDVIT2027_v1.0.hap1.chr01.ver1.0.g001520.m01	VITVpiDVIT2027_v1.0.hap1.chr01	1225531	1230905	+	1573	Asp_protease_2;gag-asp_proteas;Integrase_H2C2;Retrotrans_gag;RT_RNaseH;RT_RNaseH_2;rve;RVT_1	CC	-	-	Vitvi05_01chr07g15890_t001	-	-	-	-	-	-	-	-	-	-
VITVpiDVIT2027_v1.0.hap1.chr01.ver1.0.g001530.m01	VITVpiDVIT2027_v1.0.hap1.chr01	1232901	1234682	+	593	HSBP1;Transposase_32	-	-	-	-	VIT_04s0159g00010.t01	No hit	No hit	-	-	-	-	-	-	-
VITVpiDVIT2027_v1.0.hap1.chr01.ver1.0.g001540.m01	VITVpiDVIT2027_v1.0.hap1.chr01	1243928	1244521	-	197	VQ	-	-	-	Vitvi05_01chr01g01600_t001	VIT_01s0011g01350.t01	No hit	No hit	-	-	-	-	-	-	-
VITVpiDVIT2027_v1.0.hap1.chr01.ver1.0.g001550.m01	VITVpiDVIT2027_v1.0.hap1.chr01	1251115	1258653	-	1000	DUF6286;E1-E2_ATPase;HMA;Hydrolase	-	AT5G44790.1	copper-exporting ATPase / responsive-to-antagonist 1 / copper-transporting ATPase (RAN1)	Vitvi05_01chr01g01610_t001	VIT_01s0011g01360.t01	Copper-transporting ATPase RAN1	Transport overview.Primary Active Transporters.P-P-bond hydrolysis-driven transporters.P-type ATPase (P-ATPase).Cu2+-exporting ATPase	Cellular process.Cellular homeostasis.Heavy metal ion homeostasis.Copper homeostasis	Transport overview.Ion transport.Cation transport.Heavy metal ion transport.Copper transport	-	-	-	-	-
VITVpiDVIT2027_v1.0.hap1.chr01.ver1.0.g001560.m01	VITVpiDVIT2027_v1.0.hap1.chr01	1268912	1271169	+	184	Thioredoxin;Thioredoxin_2;Thioredoxin_8;Thioredoxin_9;TraF	-	AT2G35010.2	thioredoxin O1	Vitvi05_01chr01g01620_t002	VIT_01s0011g01370.t01	Thioredoxin O1 ATO1	Cellular process.Cellular homeostasis.Cell redox homeostasis	-	-	-	-	-	-	-
VITVpiDVIT2027_v1.0.hap1.chr01.ver1.0.g001570.m01	VITVpiDVIT2027_v1.0.hap1.chr01	1289313	1290908	-	262	PLATZ;zf-B_box	-	AT1G31040.1	PLATZ transcription factor family protein	Vitvi05_01chr01g01660_t001	VIT_01s0011g01410.t01	PLATZ transcription factor	Regulation overview.Regulation of gene expression.Regulation of transcription.Transcription factor.PLATZ family transcription factor	-	-	-	-	-	-	-
VITVpiDVIT2027_v1.0.hap1.chr01.ver1.0.g001580.m01	VITVpiDVIT2027_v1.0.hap1.chr01	1295951	1308573	+	485	UDPGP	-	AT2G35020.1	N-acetylglucosamine-1-phosphate uridylyltransferase 2	Vitvi05_01chr01g01670_t001	VIT_01s0011g01420.t01	UDP-N-acetylglucosamine pyrophosphorylase	Metabolism.Primary metabolism.Carbohydrate metabolism.Monosaccharide metabolism.Amino sugar metabolism	-	-	-	-	-	-	-
VITVpiDVIT2027_v1.0.hap1.chr01.ver1.0.g001590.m01	VITVpiDVIT2027_v1.0.hap1.chr01	1310206	1312583	-	291	UreD	-	AT2G35035.1	urease accessory protein D	Vitvi05_01chr01g01690_t001	VIT_00s2478g00010.t01	Urease accessory protein UreD	Regulation overview.Regulation of gene expression	-	-	-	-	-	-	-
VITVpiDVIT2027_v1.0.hap1.chr01.ver1.0.g001600.m01	VITVpiDVIT2027_v1.0.hap1.chr01	1312942	1313562	+	206	Ribosomal_L12;Ribosomal_L12_N	-	AT1G70190.2	ribosomal protein L7/L12 domain-containing protein	Vitvi05_01chr01g01700_t001	VIT_00s2478g00020.t01	Ribosomal protein L12 (gb|SCL121A)	Metabolism.Primary metabolism.Protein metabolism and modification.Protein synthesis.Ribosome	-	-	-	-	-	-	-
VITVpiDVIT2027_v1.0.hap1.chr01.ver1.0.g001610.m01	VITVpiDVIT2027_v1.0.hap1.chr01	1314474	1323967	-	738	AICARFT_IMPCHas;MGS	-	AT2G35040.1	AICARFT/IMPCHase bienzyme family protein	Vitvi05_01chr01g01710_t001	VIT_01s0011g01460.t01	AICARFT/IMPCHase bienzyme; MGS	Metabolism.Primary metabolism.Nucleobase, nucleoside, nucleotide, nucleic acid metabolism.Nucleotide metabolism.Purine metabolism	Metabolism.Cellular metabolism.One-carbon metabolism	-	-	-	-	-	-
VITVpiDVIT2027_v1.0.hap1.chr01.ver1.0.g001620.m01	VITVpiDVIT2027_v1.0.hap1.chr01	1330233	1330394	+	53	-	-	-	-	-	-	-	-	-	-	-	-	-	-	-
VITVpiDVIT2027_v1.0.hap1.chr01.ver1.0.g001630.m01	VITVpiDVIT2027_v1.0.hap1.chr01	1342734	1343144	+	136	New_glue	-	-	-	Vitvi05_01chr01g01730_t001	-	-	-	-	-	-	-	-	-	-
VITVpiDVIT2027_v1.0.hap1.chr01.ver1.0.g001640.m01	VITVpiDVIT2027_v1.0.hap1.chr01	1345647	1366171	-	2356	Chromo;DEAD;DUF1087;HDA2-3;Helicase_C;PHD;PHD-1st_NSD;ResIII;SNF2-rel_dom	-	AT5G44800.1	chromatin remodeling 4	Vitvi05_01chr01g01750_t001	VIT_01s0011g01480.t01	CHR4/MI-2-like (chromatin remodeling 4)	Regulation overview.Regulation of gene expression.Regulation of transcription.Transcription factor.PHD family transcription factor	-	-	-	-	-	-	-
VITVpiDVIT2027_v1.0.hap1.chr01.ver1.0.g001650.m01	VITVpiDVIT2027_v1.0.hap1.chr01	1376191	1388120	+	1311	PB1;Pkinase;PK_Tyr_Ser-Thr	-	AT1G79570.2	kinase superfamily with octicosapeptide/Phox/Bem1p domain-containing protein	Vitvi05_01chr01g01760_t001	VIT_01s0011g01490.t01	Protein kinase	Signaling.Signaling pathway.Protein kinase	-	-	-	-	-	-	-
VITVpiDVIT2027_v1.0.hap1.chr01.ver1.0.g001650.m02	VITVpiDVIT2027_v1.0.hap1.chr01	1376191	1388123	+	1338	PB1;Pkinase;PK_Tyr_Ser-Thr	-	AT1G79570.2	kinase superfamily with octicosapeptide/Phox/Bem1p domain-containing protein	Vitvi05_01chr01g01760_t001	VIT_01s0011g01490.t01	Protein kinase	Signaling.Signaling pathway.Protein kinase	-	-	-	-	-	-	-
VITVpiDVIT2027_v1.0.hap1.chr01.ver1.0.g001660.m01	VITVpiDVIT2027_v1.0.hap1.chr01	1388708	1399259	-	790	K_trans;K_trans_C	-	AT1G31120.1	K+ uptake permease 10	Vitvi05_01chr01g01770_t001	VIT_01s0011g01510.t01	KUP11 (K+ uptake permease 11)	Transport overview.Electrochemical Potential-driven Transporters.Porters.K+ uptake porter (aka permease)	Transport overview.Ion transport.Cation transport.Potassium transport	-	-	-	-	-	-
VITVpiDVIT2027_v1.0.hap1.chr01.ver1.0.g001670.m01	VITVpiDVIT2027_v1.0.hap1.chr01	1409980	1413595	+	297	adh_short;adh_short_C2;KR;SDR	-	AT3G12800.1	short-chain dehydrogenase-reductase B	Vitvi05_01chr01g01780_t001	VIT_01s0011g01520.t01	Peroxisomal 2,4-dienoyl-CoA reductase	Metabolism.Primary metabolism.Lipid metabolism.Fatty acid metabolism.Fatty acid biosynthesis.Fatty acid elongation	Cellular process.Cellular component organization and biogenesis.Organelle organization and biogenesis.Peroxisome organization and biogenesis	Metabolism.Primary metabolism.Lipid metabolism.Fatty acid metabolism.Fatty acid catabolism.Fatty acid beta-oxidation	-	-	-	-	-
VITVpiDVIT2027_v1.0.hap1.chr01.ver1.0.g001680.m01	VITVpiDVIT2027_v1.0.hap1.chr01	1414526	1417768	-	366	K-box	CC	AT4G19950.1	polyadenylate-binding protein 1-B-binding protein	Vitvi05_01chr01g01800_t001	VIT_01s0011g01540.t01	Unknown protein	Unknown	-	-	-	-	-	-	-
VITVpiDVIT2027_v1.0.hap1.chr01.ver1.0.g001690.m01	VITVpiDVIT2027_v1.0.hap1.chr01	1416812	1417768	+	185	-	-	-	-	-	-	-	-	-	-	-	-	-	-	-
VITVpiDVIT2027_v1.0.hap1.chr01.ver1.0.g001700.m01	VITVpiDVIT2027_v1.0.hap1.chr01	1433711	1442966	+	531	Adap_comp_sub;Clat_adaptor_s	-	AT5G05010.2	clathrin adaptor complexes medium subunit family protein	Vitvi05_01chr01g01820_t001	VIT_01s0011g01570.t01	Coatomer subunit delta	Transport overview.Macromolecule transport.Protein transport.Protein coat	Cellular process.Cellular transport.Protein trafficking.Vesicle-mediated trafficking	-	-	-	-	-	-
VITVpiDVIT2027_v1.0.hap1.chr01.ver1.0.g001700.m02	VITVpiDVIT2027_v1.0.hap1.chr01	1433712	1442962	+	459	Adap_comp_sub;Clat_adaptor_s	-	AT5G05010.2	clathrin adaptor complexes medium subunit family protein	Vitvi05_01chr01g01820_t001	VIT_01s0011g01570.t01	Coatomer subunit delta	Transport overview.Macromolecule transport.Protein transport.Protein coat	Cellular process.Cellular transport.Protein trafficking.Vesicle-mediated trafficking	-	-	-	-	-	-
VITVpiDVIT2027_v1.0.hap1.chr01.ver1.0.g001710.m01	VITVpiDVIT2027_v1.0.hap1.chr01	1445279	1446487	-	402	Beta-prop_KIB1-4;F-box;F-box-like;FBA_3	-	-	-	Vitvi05_01chr01g01830_t001	VIT_01s0011g01580.t01	F-box family protein	Metabolism.Primary metabolism.Protein metabolism and modification.Proteolysis.cytoplasmic and nuclear protein degradation.Ubiquitin-mediated proteolysis	-	-	-	-	-	-	-
VITVpiDVIT2027_v1.0.hap1.chr01.ver1.0.g001720.m01	VITVpiDVIT2027_v1.0.hap1.chr01	1447964	1449658	-	499	F-box;F-box-like;LRR_At5g56370	-	-	-	Vitvi05_01chr01g01840_t001	VIT_04s0023g00880.t01	Unknown	Unknown	-	-	-	-	-	-	-
VITVpiDVIT2027_v1.0.hap1.chr01.ver1.0.g001730.m01	VITVpiDVIT2027_v1.0.hap1.chr01	1467722	1468584	+	117	-	-	-	-	-	-	-	-	-	-	-	-	-	-	-
VITVpiDVIT2027_v1.0.hap1.chr01.ver1.0.g001740.m01	VITVpiDVIT2027_v1.0.hap1.chr01	1475316	1485022	+	735	Ank;Ank_2;Ank_3;Ank_5;PGG;Vps39_1	-	AT3G18670.1	Ankyrin repeat family protein	Vitvi05_01chr01g01890_t002	VIT_10s0003g04510.t01	Ankyrin	Diverse functions.Gene family with diverse functions.Ankyrin domain family	-	-	-	-	-	-	-
VITVpiDVIT2027_v1.0.hap1.chr01.ver1.0.g001750.m01	VITVpiDVIT2027_v1.0.hap1.chr01	1489314	1510381	+	1169	Pkinase;PK_Tyr_Ser-Thr	CC	AT1G73460.2	Protein kinase superfamily protein	Vitvi05_01chr01g01890_t001	VIT_00s2643g00010.t01	Protein kinase	Signaling.Signaling pathway.Protein kinase	-	-	-	-	-	-	-
VITVpiDVIT2027_v1.0.hap1.chr01.ver1.0.g001760.m01	VITVpiDVIT2027_v1.0.hap1.chr01	1511568	1515513	+	493	ALMS_motif;Exostosin_GT47	-	AT5G44930.2	Exostosin family protein	Vitvi05_01chr01g01920_t001	VIT_01s0011g01600.t01	Exostosin	Metabolism.Primary metabolism.Carbohydrate metabolism.Oligosaccharide metabolism.Glycan metabolism.Glycan structures-biosynthesis1	-	-	-	-	-	-	-
VITVpiDVIT2027_v1.0.hap1.chr01.ver1.0.g001770.m01	VITVpiDVIT2027_v1.0.hap1.chr01	1516367	1518334	-	200	DcpS_C;HIT	-	AT1G31160.1	HISTIDINE TRIAD NUCLEOTIDE-BINDING 2	Vitvi05_01chr01g01930_t001	VIT_01s0011g01610.t01	Protein kinase C inhibitor	Signaling.Signaling pathway.Protein kinase	-	-	-	-	-	-	-
VITVpiDVIT2027_v1.0.hap1.chr01.ver1.0.g001780.m01	VITVpiDVIT2027_v1.0.hap1.chr01	1518511	1519437	+	122	ParBc	-	-	-	Vitvi05_01chr01g01940_t002	VIT_01s0011g01620.t01	ParB nuclease domain-containing protein	Response to stimulus.Stress response.Abiotic stress response.Oxidative stress response	-	-	-	-	-	-	-
VITVpiDVIT2027_v1.0.hap1.chr01.ver1.0.g001790.m01	VITVpiDVIT2027_v1.0.hap1.chr01	1519758	1546622	-	1386	Nckap1	CC	AT2G35110.2	transcription activator	Vitvi05_01chr01g01950_t002	VIT_01s0011g01630.t01	Protein NAP1 (Nck-associated protein 1)	Cellular process.Cellular component organization and biogenesis.Cytoskeleton organization and biogenesis.Actin organization and biogenesis	-	-	-	-	-	-	-
VITVpiDVIT2027_v1.0.hap1.chr01.ver1.0.g001800.m01	VITVpiDVIT2027_v1.0.hap1.chr01	1553225	1573580	+	710	Sec3_CC;Vps52_C;Vps52_CC	CC	AT1G71270.1	Vps52 / Sac2 family	Vitvi05_01chr01g01970_t001	VIT_01s0011g01640.t01	ARE1	Transport overview.Macromolecule transport.Protein transport.Tethering factors	Cellular process.Cellular transport.Protein trafficking.Vesicle-mediated trafficking	-	-	-	-	-	-
VITVpiDVIT2027_v1.0.hap1.chr01.ver1.0.g001800.m02	VITVpiDVIT2027_v1.0.hap1.chr01	1553244	1573580	+	710	Sec3_CC;Vps52_C;Vps52_CC	CC	AT1G71270.1	Vps52 / Sac2 family	Vitvi05_01chr01g01970_t001	VIT_01s0011g01640.t01	ARE1	Transport overview.Macromolecule transport.Protein transport.Tethering factors	Cellular process.Cellular transport.Protein trafficking.Vesicle-mediated trafficking	-	-	-	-	-	-
VITVpiDVIT2027_v1.0.hap1.chr01.ver1.0.g001810.m01	VITVpiDVIT2027_v1.0.hap1.chr01	1574154	1577146	+	223	FKBP_C	-	AT4G19830.1	FKBP-like peptidyl-prolyl cis-trans isomerase family protein	Vitvi05_01chr01g02000_t001	VIT_01s0011g01650.t01	Peptidylprolyl isomerase, FKBP-type	Metabolism.Primary metabolism.Protein metabolism and modification.Protein folding.Peptidyl prolyl isomerase-mediated protein folding	-	-	-	-	-	-	-
VITVpiDVIT2027_v1.0.hap1.chr01.ver1.0.g001820.m01	VITVpiDVIT2027_v1.0.hap1.chr01	1578920	1582701	+	221	DUF2719;Longin;RNA_pol_RpbG;Synaptobrevin	-	AT2G33120.1	synaptobrevin-related protein 1	Vitvi05_01chr01g02020_t001	VIT_01s0011g01660.t01	VAMP726 (VESICLE-associated membrane protein)	Cellular process.Cellular transport.Protein trafficking.Vesicle-mediated trafficking.SNARE interactions in vesicular transport	Transport overview.Channels and pores.Vesicle Fusion Pores.Synaptosomal Vesicle Fusion Pore	-	-	-	-	-	-
VITVpiDVIT2027_v1.0.hap1.chr01.ver1.0.g001830.m01	VITVpiDVIT2027_v1.0.hap1.chr01	1583472	1584269	-	265	Bromo_TP;CBFD_NFYB_HMF	-	AT1G31240.1	Bromodomain transcription factor	Vitvi05_01chr01g02030_t001	VIT_01s0011g01670.t01	Unknown	Unknown	-	-	-	-	-	-	-
VITVpiDVIT2027_v1.0.hap1.chr01.ver1.0.g001840.m01	VITVpiDVIT2027_v1.0.hap1.chr01	1583472	1584269	+	85	-	-	-	-	-	-	-	-	-	-	-	-	-	-	-
VITVpiDVIT2027_v1.0.hap1.chr01.ver1.0.g001850.m01	VITVpiDVIT2027_v1.0.hap1.chr01	1586377	1592104	+	583	Cpn60_TCP1	-	AT5G18820.1	TCP-1/cpn60 chaperonin family protein	Vitvi05_01chr01g02050_t001	VIT_01s0011g01680.t01	Chaperonin GroEL	Metabolism.Primary metabolism.Nucleobase, nucleoside, nucleotide, nucleic acid metabolism.Nucleic acid metabolism.RNA metabolism.RNA catabolism	Metabolism.Primary metabolism.Protein metabolism and modification.Protein folding.Chaperone-mediated protein folding	-	-	-	-	-	-
VITVpiDVIT2027_v1.0.hap1.chr01.ver1.0.g001860.m01	VITVpiDVIT2027_v1.0.hap1.chr01	1593404	1607317	+	489	jr-ZPR1;Zn_ribbon_ZPR1	CC	AT5G37340.3	ZPR1 zinc-finger domain protein	Vitvi05_01chr01g02060_t001	VIT_01s0011g01690.t01	Zinc finger (ZPR1-type) family protein	Regulation overview.Regulation of gene expression.Regulation of transcription.Transcription factor.Other zinc finger family transcription factor	-	-	-	-	-	-	-
VITVpiDVIT2027_v1.0.hap1.chr01.ver1.0.g001870.m01	VITVpiDVIT2027_v1.0.hap1.chr01	1608190	1615099	+	784	Exo84_C;VPS51_Exo84_N	CC	AT1G10180.1	LOW protein: exocyst complex component-like protein	Vitvi05_01chr01g02070_t001	VIT_01s0011g01710.t01	Exocyst complex component EXO84 C	Transport overview.Macromolecule transport.Protein transport.Tethering factors	Cellular process.Cellular transport.Protein trafficking	-	-	-	-	-	-
VITVpiDVIT2027_v1.0.hap1.chr01.ver1.0.g001880.m01	VITVpiDVIT2027_v1.0.hap1.chr01	1618812	1624631	+	174	RNase_H2_suC	-	AT2G39440.2	ribonuclease H2 subunit C-like protein	Vitvi05_01chr01g02080_t001	VIT_01s0011g01720.t01	Unknown protein	Unknown	-	-	-	-	-	-	-
VITVpiDVIT2027_v1.0.hap1.chr01.ver1.0.g001890.m01	VITVpiDVIT2027_v1.0.hap1.chr01	1627204	1628453	+	190	PP2	-	AT1G10155.1	phloem protein 2-A10	Vitvi05_01chr01g02100_t001	VIT_01s0011g01730.t01	ATPP2-A9 (Phloem protein 2-A9)	Unclassified	-	-	-	-	-	-	-
VITVpiDVIT2027_v1.0.hap1.chr01.ver1.0.g001900.m01	VITVpiDVIT2027_v1.0.hap1.chr01	1631795	1639427	+	495	PP2	-	-	-	Vitvi05_01chr01g02110_t001	VIT_01s0011g01740.t01	Lectin	Unknown	-	-	-	-	-	-	-
VITVpiDVIT2027_v1.0.hap1.chr01.ver1.0.g001910.m01	VITVpiDVIT2027_v1.0.hap1.chr01	1640353	1644884	+	324	PP2	-	-	-	-	VIT_01s0011g01780.t01	F-box protein PP2-B12 (Protein phloem protein 2-like B12)	Metabolism.Primary metabolism.Protein metabolism and modification.Proteolysis.cytoplasmic and nuclear protein degradation.Ubiquitin-mediated proteolysis	-	-	-	-	-	-	-
VITVpiDVIT2027_v1.0.hap1.chr01.ver1.0.g001920.m01	VITVpiDVIT2027_v1.0.hap1.chr01	1649511	1650521	+	239	CBM_4_9;PP2	-	AT4G19850.3	lectin-like protein	Vitvi05_01chr01g02140_t001	VIT_01s0011g01790.t01	Galactose-binding like	Unknown	-	-	-	-	-	-	-
VITVpiDVIT2027_v1.0.hap1.chr01.ver1.0.g001930.m01	VITVpiDVIT2027_v1.0.hap1.chr01	1653193	1662590	-	368	Inositol_P	-	AT1G31190.1	myo-inositol monophosphatase like 1	Vitvi05_01chr01g02150_t001	VIT_01s0011g01800.t01	Inositol monophosphatase family protein	Metabolism.Primary metabolism.Carbohydrate metabolism.Monosaccharide metabolism.Inositol phosphate metabolism	Signaling.Signaling pathway.Phosphatidylinositol Signaling	-	-	-	-	-	-
VITVpiDVIT2027_v1.0.hap1.chr01.ver1.0.g001930.m02	VITVpiDVIT2027_v1.0.hap1.chr01	1653193	1662590	-	515	Inositol_P	-	-	-	Vitvi05_01chr01g02150_t001	VIT_01s0011g01800.t01	Inositol monophosphatase family protein	Metabolism.Primary metabolism.Carbohydrate metabolism.Monosaccharide metabolism.Inositol phosphate metabolism	Signaling.Signaling pathway.Phosphatidylinositol Signaling	-	-	-	-	-	-
VITVpiDVIT2027_v1.0.hap1.chr01.ver1.0.g001940.m01	VITVpiDVIT2027_v1.0.hap1.chr01	1663304	1663842	+	108	CYSTM	-	-	-	Vitvi05_01chr01g02160_t001	VIT_03s0017g01460.t01	No hit	No hit	-	-	-	-	-	-	-
VITVpiDVIT2027_v1.0.hap1.chr01.ver1.0.g001950.m01	VITVpiDVIT2027_v1.0.hap1.chr01	1663440	1663715	-	91	-	-	-	-	-	-	-	-	-	-	-	-	-	-	-
VITVpiDVIT2027_v1.0.hap1.chr01.ver1.0.g001960.m01	VITVpiDVIT2027_v1.0.hap1.chr01	1667841	1668248	-	135	KOW;Ribosomal_L27e	-	AT4G15000.1	Ribosomal L27e protein family	Vitvi05_01chr01g02170_t001	VIT_19s0027g00710.t01	Ribosomal protein L27 (RPL27C) 60S	Metabolism.Primary metabolism.Protein metabolism and modification.Protein synthesis.Ribosome	-	-	-	-	-	-	-
VITVpiDVIT2027_v1.0.hap1.chr01.ver1.0.g001970.m01	VITVpiDVIT2027_v1.0.hap1.chr01	1669208	1677134	-	533	-	-	AT4G19860.1	alpha/beta-Hydrolases superfamily protein	Vitvi05_01chr01g02180_t001	VIT_01s0011g01830.t01	Lecithine cholesterol acyltransferase	Metabolism.Primary metabolism.Lipid metabolism.Glycerolipid metabolism.Glycerophospholipid metabolism	Metabolism.Primary metabolism.Lipid metabolism.Steroid metabolism	-	-	-	-	-	-
VITVpiDVIT2027_v1.0.hap1.chr01.ver1.0.g001980.m01	VITVpiDVIT2027_v1.0.hap1.chr01	1689731	1692165	+	173	Cytochrome_CBB3;Cytochrom_C	-	AT5G45040.1	Cytochrome c	Vitvi05_01chr01g02220_t001	VIT_01s0011g01850.t01	Cytochrome c6 (ATC6)	Metabolism.Primary metabolism.Generation of metabolite precursors and energy.Photosynthesis.Photosynthetic-chain phosphorylation	Transport overview.Transmembrane Electron Carriers.Transmembrane 1-electron transfer carriers.Geobacter Nanowire Electron Transfer	Metabolism.Primary metabolism.Generation of metabolite precursors and energy.Electron transport	-	-	-	-	-
VITVpiDVIT2027_v1.0.hap1.chr01.ver1.0.g001990.m01	VITVpiDVIT2027_v1.0.hap1.chr01	1702715	1710782	-	596	-	-	AT5G45030.2	Trypsin family protein	Vitvi05_01chr01g02230_t003	VIT_01s0011g01870.t01	Peptidase, trypsin serine and cysteine proteases	Metabolism.Primary metabolism.Protein metabolism and modification.Proteolysis.Peptidase-mediated proteolysis	-	-	-	-	-	-	-
VITVpiDVIT2027_v1.0.hap1.chr01.ver1.0.g002000.m01	VITVpiDVIT2027_v1.0.hap1.chr01	1713374	1713670	+	98	Cmc1;Pet191_N	-	AT1G31175.2	cytochrome C oxidase biogenesis Cmc1-like protein	-	-	-	-	-	-	-	-	-	-	-
VITVpiDVIT2027_v1.0.hap1.chr01.ver1.0.g002010.m01	VITVpiDVIT2027_v1.0.hap1.chr01	1714590	1718899	-	360	GST_C;GST_C_2;GST_C_3;GST_C_6;GST_N_2	-	AT4G19880.1	Glutathione S-transferase family protein	Vitvi05_01chr01g02260_t001	VIT_01s0011g01890.t01	Glutathione S-transferase, C-terminal	Metabolism.Primary metabolism.Coenzyme and prosthetic group metabolism.Peptide derived compounds biosynthesis.Glutathione metabolism	Response to stimulus.Stress response.Abiotic stress response.Oxidative stress response	-	-	-	-	-	-
VITVpiDVIT2027_v1.0.hap1.chr01.ver1.0.g002020.m01	VITVpiDVIT2027_v1.0.hap1.chr01	1719699	1722822	+	356	GST_C;GST_C_2;GST_C_3;GST_C_6;GST_N_2	-	AT5G45020.2	Glutathione S-transferase family protein	Vitvi05_01chr01g02270_t001	VIT_01s0011g01900.t01	Glutathione S-transferase, C-terminal	Metabolism.Primary metabolism.Coenzyme and prosthetic group metabolism.Peptide derived compounds biosynthesis.Glutathione metabolism	Response to stimulus.Stress response.Abiotic stress response.Oxidative stress response	-	-	-	-	-	-
VITVpiDVIT2027_v1.0.hap1.chr01.ver1.0.g002030.m01	VITVpiDVIT2027_v1.0.hap1.chr01	1725404	1727530	-	708	PPR;PPR_1;PPR_2;PPR_3;PPR_long	-	AT4G19890.1	Pentatricopeptide repeat (PPR-like) superfamily protein	Vitvi05_01chr01g02280_t001	VIT_01s0011g01910.t01	Glycosyl transferase-related	Metabolism.Primary metabolism.Carbohydrate metabolism.Glycosyl transference	-	-	-	-	-	-	-
VITVpiDVIT2027_v1.0.hap1.chr01.ver1.0.g002040.m01	VITVpiDVIT2027_v1.0.hap1.chr01	1730725	1731729	+	334	Phi_1	-	AT2G35150.1	EXORDIUM like 7	Vitvi05_01chr01g02290_t001	VIT_01s0011g01920.t01	Phosphate-induced protein 1	Unclear	-	-	-	-	-	-	-
VITVpiDVIT2027_v1.0.hap1.chr01.ver1.0.g002050.m01	VITVpiDVIT2027_v1.0.hap1.chr01	1732427	1753295	-	719	Gb3_synth;Gly_transf_sug	-	AT4G19900.1	alpha 1%2C4-glycosyltransferase family protein	Vitvi05_01chr01g02300_t001	-	-	-	-	-	-	-	-	-	-
VITVpiDVIT2027_v1.0.hap1.chr01.ver1.0.g002050.m02	VITVpiDVIT2027_v1.0.hap1.chr01	1747048	1749189	-	677	RVT_1;zf-RVT	-	-	-	Vitvi05_01chr15g10590_t001	VIT_14s0006g01190.t01	No hit	No hit	-	-	-	-	-	-	-
VITVpiDVIT2027_v1.0.hap1.chr01.ver1.0.g002060.m01	VITVpiDVIT2027_v1.0.hap1.chr01	1755052	1765994	-	1142	Dev_Cell_Death	-	-	-	Vitvi05_01chr01g02310_t002	VIT_01s0011g01940.t01	Unknown protein	Unknown	-	-	-	-	-	-	-
VITVpiDVIT2027_v1.0.hap1.chr01.ver1.0.g002060.m02	VITVpiDVIT2027_v1.0.hap1.chr01	1755072	1765994	-	1146	Dev_Cell_Death	-	-	-	Vitvi05_01chr01g02310_t001	VIT_01s0011g01940.t01	Unknown protein	Unknown	-	-	-	-	-	-	-
VITVpiDVIT2027_v1.0.hap1.chr01.ver1.0.g002070.m01	VITVpiDVIT2027_v1.0.hap1.chr01	1768882	1776383	+	235	Proteasome;Proteasome_A_N;RecA_C	-	AT1G79210.3	N-terminal nucleophile aminohydrolases (Ntn hydrolases) superfamily protein	Vitvi05_01chr01g02330_t001	VIT_01s0011g01960.t01	Proteasome 20S alpha subunit B	Metabolism.Primary metabolism.Protein metabolism and modification.Proteolysis.cytoplasmic and nuclear protein degradation.Ubiquitin-mediated proteolysis.Proteasome	-	-	-	-	-	-	-
VITVpiDVIT2027_v1.0.hap1.chr01.ver1.0.g002080.m01	VITVpiDVIT2027_v1.0.hap1.chr01	1777341	1781751	+	490	Exog_C;PPR;PPR_1;PPR_2;PPR_3;PPR_long	-	AT2G35130.3	Tetratricopeptide repeat (TPR)-like superfamily protein	Vitvi05_01chr01g02340_t002	VIT_01s0011g01970.t01	Pentatricopeptide (PPR) repeat	Diverse functions.Gene family with diverse functions.Pentatricopeptide domain family	-	-	-	-	-	-	-
VITVpiDVIT2027_v1.0.hap1.chr01.ver1.0.g002080.m02	VITVpiDVIT2027_v1.0.hap1.chr01	1777520	1781771	+	574	Exog_C;PPR;PPR_1;PPR_2;PPR_3;PPR_long	-	AT2G35130.3	Tetratricopeptide repeat (TPR)-like superfamily protein	Vitvi05_01chr01g02340_t002	VIT_01s0011g01970.t01	Pentatricopeptide (PPR) repeat	Diverse functions.Gene family with diverse functions.Pentatricopeptide domain family	-	-	-	-	-	-	-
VITVpiDVIT2027_v1.0.hap1.chr01.ver1.0.g002090.m01	VITVpiDVIT2027_v1.0.hap1.chr01	1781951	1783012	+	353	Fasciclin	-	-	-	Vitvi05_01chr01g02350_t001	VIT_01s0011g01980.t01	fasciclin arabinogalactan-protein (FLA21)	Cellular process.Cellular component organization and biogenesis.Cell wall organization and biogenesis.Cell wall structural protein	-	-	-	-	-	-	-
VITVpiDVIT2027_v1.0.hap1.chr01.ver1.0.g002100.m01	VITVpiDVIT2027_v1.0.hap1.chr01	1783531	1784655	-	374	F-box;F-box-like;FBA_1;FBA_3	-	AT5G52610.1	F-box and associated interaction domains-containing protein	Vitvi05_01chr05g13430_t001	VIT_01s0011g01580.t01	F-box family protein	Metabolism.Primary metabolism.Protein metabolism and modification.Proteolysis.cytoplasmic and nuclear protein degradation.Ubiquitin-mediated proteolysis	-	-	-	-	-	-	-
VITVpiDVIT2027_v1.0.hap1.chr01.ver1.0.g002110.m01	VITVpiDVIT2027_v1.0.hap1.chr01	1785380	1786463	+	325	-	-	-	-	Vitvi05_01chr05g12410_t001	VIT_01s0011g01580.t01	F-box family protein	Metabolism.Primary metabolism.Protein metabolism and modification.Proteolysis.cytoplasmic and nuclear protein degradation.Ubiquitin-mediated proteolysis	-	-	-	-	-	-	-
VITVpiDVIT2027_v1.0.hap1.chr01.ver1.0.g002120.m01	VITVpiDVIT2027_v1.0.hap1.chr01	1790310	1793907	+	154	Biotin_lipoyl;GCV_H	-	AT2G35120.1	Single hybrid motif superfamily protein	Vitvi05_01chr01g02370_t001	VIT_01s0011g01990.t01	Glycine decarboxylase	Metabolism.Primary metabolism.Amino acid metabolism.Glycine, serine, and threonine metabolism	-	-	-	-	-	-	-
VITVpiDVIT2027_v1.0.hap1.chr01.ver1.0.g002120.m02	VITVpiDVIT2027_v1.0.hap1.chr01	1790332	1809851	+	154	Biotin_lipoyl;GCV_H	-	AT2G35120.1	Single hybrid motif superfamily protein	Vitvi05_01chr01g02370_t001	VIT_01s0011g01990.t01	Glycine decarboxylase	Metabolism.Primary metabolism.Amino acid metabolism.Glycine, serine, and threonine metabolism	-	-	-	-	-	-	-
VITVpiDVIT2027_v1.0.hap1.chr01.ver1.0.g002130.m01	VITVpiDVIT2027_v1.0.hap1.chr01	1795209	1800855	-	474	Peptidase_S10	-	AT5G08260.1	serine carboxypeptidase-like 35	Vitvi05_01chr01g02380_t001	VIT_01s0011g02000.t01	Serine carboxypeptidase S10	Metabolism.Primary metabolism.Protein metabolism and modification.Proteolysis.Peptidase-mediated proteolysis	-	-	-	-	-	-	-
VITVpiDVIT2027_v1.0.hap1.chr01.ver1.0.g002140.m01	VITVpiDVIT2027_v1.0.hap1.chr01	1811657	1817057	-	473	Peptidase_S10	-	AT5G08260.1	serine carboxypeptidase-like 35	Vitvi05_01chr01g02410_t001	VIT_01s0011g02030.t01	Serine carboxypeptidase S10	Metabolism.Primary metabolism.Protein metabolism and modification.Proteolysis.Peptidase-mediated proteolysis	-	-	-	-	-	-	-
VITVpiDVIT2027_v1.0.hap1.chr01.ver1.0.g002150.m01	VITVpiDVIT2027_v1.0.hap1.chr01	1825139	1830732	+	814	PRP21_like_P;Surp;ubiquitin	CC	AT1G14650.3	SWAP (Suppressor-of-White-APricot)/surp domain-containing protein / ubiquitin family protein	Vitvi05_01chr01g02440_t001	VIT_01s0011g02040.t01	Splicing factor 3A subunit 1	Metabolism.Primary metabolism.Nucleobase, nucleoside, nucleotide, nucleic acid metabolism.Nucleic acid metabolism.RNA metabolism.RNA processing.mRNA processing.mRNA splicing	-	-	-	-	-	-	-
VITVpiDVIT2027_v1.0.hap1.chr01.ver1.0.g002150.m02	VITVpiDVIT2027_v1.0.hap1.chr01	1825150	1830728	+	814	PRP21_like_P;Surp;ubiquitin	CC	AT1G14650.3	SWAP (Suppressor-of-White-APricot)/surp domain-containing protein / ubiquitin family protein	Vitvi05_01chr01g02440_t001	VIT_01s0011g02040.t01	Splicing factor 3A subunit 1	Metabolism.Primary metabolism.Nucleobase, nucleoside, nucleotide, nucleic acid metabolism.Nucleic acid metabolism.RNA metabolism.RNA processing.mRNA processing.mRNA splicing	-	-	-	-	-	-	-
VITVpiDVIT2027_v1.0.hap1.chr01.ver1.0.g002160.m01	VITVpiDVIT2027_v1.0.hap1.chr01	1831719	1834018	+	552	p450	-	AT5G23190.1	cytochrome P450%2C family 86%2C subfamily B%2C polypeptide 1	Vitvi05_01chr01g09280_t001	VIT_01s0011g02060.t01	CYP86B1	Metabolism.Cellular metabolism.Oxidation reduction.Cytochrome P450 oxidoreductase	-	-	-	-	-	-	-
VITVpiDVIT2027_v1.0.hap1.chr01.ver1.0.g002170.m01	VITVpiDVIT2027_v1.0.hap1.chr01	1834875	1838922	-	223	HD	-	AT1G17330.1	Metal-dependent phosphohydrolase	Vitvi05_01chr01g02460_t001	VIT_01s0011g02070.t01	Metal-dependent phosphohydrolase HD domain-containing protein	Unclassified	-	-	-	-	-	-	-
VITVpiDVIT2027_v1.0.hap1.chr01.ver1.0.g002180.m01	VITVpiDVIT2027_v1.0.hap1.chr01	1846976	1848018	+	285	-	-	-	-	Vitvi05_01chr01g02470_t001	-	-	-	-	-	-	-	-	-	-
VITVpiDVIT2027_v1.0.hap1.chr01.ver1.0.g002190.m01	VITVpiDVIT2027_v1.0.hap1.chr01	1848275	1858533	+	177	Ribosomal_L44	-	-	-	-	VIT_13s0064g00880.t01	Ribosomal protein L36a/L44 (RPL36aB) 60S	Metabolism.Primary metabolism.Protein metabolism and modification.Protein synthesis.Ribosome	-	-	-	-	-	-	-
VITVpiDVIT2027_v1.0.hap1.chr01.ver1.0.g002200.m01	VITVpiDVIT2027_v1.0.hap1.chr01	1861807	1863488	+	241	CLP_protease	-	AT5G23140.1	nuclear-encoded CLP protease P7	Vitvi05_01chr01g02500_t001	VIT_01s0011g02100.t01	ATP-dependent Clp protease proteolytic subunit	Metabolism.Primary metabolism.Protein metabolism and modification.Proteolysis.Clp complex-mediated proteolysis	-	-	-	-	-	-	-
VITVpiDVIT2027_v1.0.hap1.chr01.ver1.0.g002210.m01	VITVpiDVIT2027_v1.0.hap1.chr01	1873621	1879372	-	220	ANCHR-like_BBOX;PLATZ;zf-B_box;zf-UBR	-	AT1G43000.1	PLATZ transcription factor family protein	Vitvi05_01chr01g02510_t001	VIT_01s0011g02110.t01	Unknown	Unknown	-	-	-	-	-	-	-
VITVpiDVIT2027_v1.0.hap1.chr01.ver1.0.g002220.m01	VITVpiDVIT2027_v1.0.hap1.chr01	1885914	1901812	+	1650	CID;CTK3;PWWP	-	-	-	-	-	-	-	-	-	-	-	-	-	-
VITVpiDVIT2027_v1.0.hap1.chr01.ver1.0.g002220.m02	VITVpiDVIT2027_v1.0.hap1.chr01	1886170	1901068	+	1648	CID;CTK3;PWWP	-	-	-	-	-	-	-	-	-	-	-	-	-	-
VITVpiDVIT2027_v1.0.hap1.chr01.ver1.0.g002230.m01	VITVpiDVIT2027_v1.0.hap1.chr01	1907693	1911667	-	402	LysM	-	AT5G08200.1	peptidoglycan-binding LysM domain-containing protein	Vitvi05_01chr01g02540_t001	VIT_01s0011g02130.t01	Peptidoglycan-binding LysM domain-containing protein	Signaling.Signaling pathway.Protein kinase	-	-	-	-	-	-	-
VITVpiDVIT2027_v1.0.hap1.chr01.ver1.0.g002240.m01	VITVpiDVIT2027_v1.0.hap1.chr01	1912514	1925084	+	404	PSII_BNR	-	AT5G23120.1	photosystem II stability/assembly factor%2C chloroplast (HCF136)	Vitvi05_01chr01g02560_t001	VIT_01s0011g02150.t01	Photosystem II stability/assembly factor, chloroplast (HCF136)	Metabolism.Primary metabolism.Generation of metabolite precursors and energy.Photosynthesis.Photosystem II	-	-	-	-	-	-	-
VITVpiDVIT2027_v1.0.hap1.chr01.ver1.0.g002250.m01	VITVpiDVIT2027_v1.0.hap1.chr01	1925427	1969303	-	4775	Prok-RING_4;zf-C3HC4;zf-C3HC4_2;zf-C3HC4_3;zf-RING_2;zf-RING_5	-	AT5G23110.1	Zinc finger%2C C3HC4 type (RING finger) family protein	Vitvi05_01chr01g02570_t001	VIT_00s0125g00440.t01	Unknown	Unknown	-	-	-	-	-	-	-
VITVpiDVIT2027_v1.0.hap1.chr01.ver1.0.g002260.m01	VITVpiDVIT2027_v1.0.hap1.chr01	1973312	1976402	+	624	CBM49;Glyco_hydro_9	-	AT1G48930.1	glycosyl hydrolase 9C1	Vitvi05_01chr01g02590_t001	VIT_01s0011g02170.t01	Endo-1,4-beta-glucanase	Cellular process.Cellular component organization and biogenesis.Cell wall organization and biogenesis.Cell wall metabolism.Cell wall catabolism.Cellulose catabolism	-	-	-	-	-	-	-
VITVpiDVIT2027_v1.0.hap1.chr01.ver1.0.g002260.m02	VITVpiDVIT2027_v1.0.hap1.chr01	1973312	1976402	+	615	CBM49;Glyco_hydro_9	-	AT1G48930.1	glycosyl hydrolase 9C1	Vitvi05_01chr01g02590_t002	VIT_01s0011g02170.t01	Endo-1,4-beta-glucanase	Cellular process.Cellular component organization and biogenesis.Cell wall organization and biogenesis.Cell wall metabolism.Cell wall catabolism.Cellulose catabolism	-	-	-	-	-	-	-
VITVpiDVIT2027_v1.0.hap1.chr01.ver1.0.g002270.m01	VITVpiDVIT2027_v1.0.hap1.chr01	1976918	1984465	-	704	Nup35_RRM_2;RRM_1	-	-	-	Vitvi05_01chr01g02600_t001	VIT_05s0020g00100.t01	RAN GTPASE-activating protein 1	Transport overview.Nucleocytoplasmic transport.Nuclear pore complex	-	-	-	-	-	-	-
VITVpiDVIT2027_v1.0.hap1.chr01.ver1.0.g002280.m01	VITVpiDVIT2027_v1.0.hap1.chr01	1988929	2006482	-	552	Arrestin_C	-	AT1G50120.1	immunoglobulin	Vitvi05_01chr01g02610_t001	VIT_01s0011g02190.t01	Lectin	Unknown	-	-	-	-	-	-	-
VITVpiDVIT2027_v1.0.hap1.chr01.ver1.0.g002290.m01	VITVpiDVIT2027_v1.0.hap1.chr01	2012038	2016505	+	356	Gln-synt_N	-	AT5G37600.1	hypothetical protein	Vitvi05_01chr01g02620_t001	VIT_01s0011g02200.t01	Glutamine synthetase	Metabolism.Primary metabolism.Amino acid metabolism.Glutamate metabolism	Metabolism.Primary metabolism.Carbohydrate metabolism.Oligosaccharide metabolism.Glycan metabolism.Peptidoglycan biosynthesis	Metabolism.Cellular metabolism.Nitrogen and sulfur metabolism.Nitrogen metabolism	Metabolism.Primary metabolism.Amino acid metabolism.Amino acid biosynthesis	-	-	-	-
VITVpiDVIT2027_v1.0.hap1.chr01.ver1.0.g002300.m01	VITVpiDVIT2027_v1.0.hap1.chr01	2021306	2022229	+	307	Cation_ATPase_N	-	-	-	-	-	-	-	-	-	-	-	-	-	-
VITVpiDVIT2027_v1.0.hap1.chr01.ver1.0.g002310.m01	VITVpiDVIT2027_v1.0.hap1.chr01	2033246	2060186	+	1010	AAA;AAA_14;AAA_lid_3;DUF7751	-	AT3G19740.1	P-loop containing nucleoside triphosphate hydrolases superfamily protein	Vitvi05_01chr01g02630_t002	VIT_01s0011g02220.t01	AAA-type ATPase	Diverse functions.Gene family with diverse functions.AAA-type ATPase domain family	-	-	-	-	-	-	-
VITVpiDVIT2027_v1.0.hap1.chr01.ver1.0.g002310.m02	VITVpiDVIT2027_v1.0.hap1.chr01	2033323	2060194	+	1014	AAA;AAA_14;AAA_lid_3;DUF7751	-	AT3G19740.1	P-loop containing nucleoside triphosphate hydrolases superfamily protein	Vitvi05_01chr01g02630_t002	VIT_01s0011g02220.t01	AAA-type ATPase	Diverse functions.Gene family with diverse functions.AAA-type ATPase domain family	-	-	-	-	-	-	-
VITVpiDVIT2027_v1.0.hap1.chr01.ver1.0.g002310.m03	VITVpiDVIT2027_v1.0.hap1.chr01	2034151	2059897	+	1036	AAA;AAA_14;AAA_lid_3;DUF7751	-	AT3G19740.1	P-loop containing nucleoside triphosphate hydrolases superfamily protein	Vitvi05_01chr01g02630_t001	VIT_01s0011g02220.t01	AAA-type ATPase	Diverse functions.Gene family with diverse functions.AAA-type ATPase domain family	-	-	-	-	-	-	-
VITVpiDVIT2027_v1.0.hap1.chr01.ver1.0.g002320.m01	VITVpiDVIT2027_v1.0.hap1.chr01	2060978	2066045	+	412	UbiA	-	AT4G23660.3	polyprenyltransferase 1	Vitvi05_01chr01g02640_t001	VIT_01s0011g02230.t01	Para-hydroxybenzoate--polyprenyltransferase	Metabolism.Primary metabolism.Coenzyme and prosthetic group metabolism.Biosynthesis of derivatives of dehydroquinic acid, shikimic acid and chorismic acid.Ubiquinone biosynthesis	Metabolism.Secondary metabolism.Terpenoid metabolism.Terpenoid biosynthesis	-	-	-	-	-	-
VITVpiDVIT2027_v1.0.hap1.chr01.ver1.0.g002330.m01	VITVpiDVIT2027_v1.0.hap1.chr01	2069508	2072610	+	712	OPT	-	AT1G65730.1	YELLOW STRIPE like 7	Vitvi05_01chr01g02650_t001	VIT_01s0011g02240.t01	Metal-nicotianamine transporter YSL7	Transport overview.Electrochemical Potential-driven Transporters.Porters.Oligopeptide Transporter	Transport overview.Macromolecule transport.Oligopeptide transport	-	-	-	-	-	-
VITVpiDVIT2027_v1.0.hap1.chr01.ver1.0.g002340.m01	VITVpiDVIT2027_v1.0.hap1.chr01	2075555	2080135	+	713	OPT	-	AT1G65730.1	YELLOW STRIPE like 7	Vitvi05_01chr01g02660_t001	VIT_01s0011g02250.t01	Metal-nicotianamine transporter YSL7	Transport overview.Electrochemical Potential-driven Transporters.Porters.Oligopeptide Transporter	Transport overview.Macromolecule transport.Oligopeptide transport	-	-	-	-	-	-
VITVpiDVIT2027_v1.0.hap1.chr01.ver1.0.g002350.m01	VITVpiDVIT2027_v1.0.hap1.chr01	2094248	2098243	+	714	OPT	-	AT1G65730.1	YELLOW STRIPE like 7	Vitvi05_01chr01g02680_t001	VIT_01s0011g02260.t01	Metal-nicotianamine transporter YSL7	Transport overview.Electrochemical Potential-driven Transporters.Porters.Oligopeptide Transporter	Transport overview.Macromolecule transport.Oligopeptide transport	-	-	-	-	-	-
VITVpiDVIT2027_v1.0.hap1.chr01.ver1.0.g002360.m01	VITVpiDVIT2027_v1.0.hap1.chr01	2098700	2101611	-	161	-	-	-	-	-	-	-	-	-	-	-	-	-	-	-
VITVpiDVIT2027_v1.0.hap1.chr01.ver1.0.g002370.m01	VITVpiDVIT2027_v1.0.hap1.chr01	2111352	2141327	-	1425	ARM_ARMC5;Pkinase;PK_Tyr_Ser-Thr	-	AT3G13530.1	mitogen-activated protein kinase kinase kinase 7	Vitvi05_01chr01g02720_t001	VIT_01s0011g02270.t01	MAP3K epsilon protein kinase	Signaling.Signaling pathway.Protein kinase.MAPK cascade	Cellular process.Cell growth and death	-	-	-	-	-	-
VITVpiDVIT2027_v1.0.hap1.chr01.ver1.0.g002380.m01	VITVpiDVIT2027_v1.0.hap1.chr01	2143427	2163976	-	955	Cytochrom_B562;DHHA1;tRNA-synt_2c;tRNA_SAD	CC	AT1G50200.1	Alanyl-tRNA synthetase	Vitvi05_01chr01g02760_t001	VIT_01s0011g02280.t01	Aminoacyl-tRNA synthetase	Metabolism.Primary metabolism.Amino acid metabolism.Alanine and aspartate metabolism	Metabolism.Primary metabolism.Nucleobase, nucleoside, nucleotide, nucleic acid metabolism.Nucleic acid metabolism.RNA metabolism.tRNA metabolism.tRNA processing	Metabolism.Primary metabolism.Protein metabolism and modification.Protein synthesis.Translation.Amino acid activation	-	-	-	-	-
VITVpiDVIT2027_v1.0.hap1.chr01.ver1.0.g002390.m01	VITVpiDVIT2027_v1.0.hap1.chr01	2176129	2176466	-	83	zf-A20	-	-	-	Vitvi05_01chr01g02770_t001	-	-	-	-	-	-	-	-	-	-
VITVpiDVIT2027_v1.0.hap1.chr01.ver1.0.g002400.m01	VITVpiDVIT2027_v1.0.hap1.chr01	2179795	2180254	+	144	zf-AN1	-	AT4G14225.1	A20/AN1-like zinc finger family protein	Vitvi05_01chr01g02780_t001	VIT_01s0011g02290.t01	Zf A20 and AN1 domain-containing stress-associated protein 7	Regulation overview.Regulation of gene expression.Regulation of transcription.Transcription factor.Zinc finger AN1 family transcription factor	-	-	-	-	-	-	-
VITVpiDVIT2027_v1.0.hap1.chr01.ver1.0.g002410.m01	VITVpiDVIT2027_v1.0.hap1.chr01	2184748	2187710	-	286	DUF2232	-	AT1G26180.1	membrane protein	Vitvi05_01chr01g02790_t001	VIT_01s0011g02300.t01	Unknown protein	Unknown	-	-	-	-	-	-	-
VITVpiDVIT2027_v1.0.hap1.chr01.ver1.0.g002420.m01	VITVpiDVIT2027_v1.0.hap1.chr01	2191927	2193615	+	382	-	-	AT3G25590.1	micronuclear linker histone polyprotein-like protein	Vitvi05_01chr01g02800_t001	VIT_01s0011g02310.t01	Unknown protein	Unknown	-	-	-	-	-	-	-
VITVpiDVIT2027_v1.0.hap1.chr01.ver1.0.g002430.m01	VITVpiDVIT2027_v1.0.hap1.chr01	2198887	2200181	-	391	DUF1262	-	AT1G13490.2	hypothetical protein (DUF1262)	Vitvi05_01chr01g02810_t001	VIT_01s0011g02320.t01	Unknown protein	Unknown	-	-	-	-	-	-	-
VITVpiDVIT2027_v1.0.hap1.chr01.ver1.0.g002440.m01	VITVpiDVIT2027_v1.0.hap1.chr01	2203493	2205101	+	395	DUF1262	-	AT1G13550.1	hypothetical protein (DUF1262)	Vitvi05_01chr01g02820_t001	VIT_01s0011g02330.t01	Unknown protein	Unknown	-	-	-	-	-	-	-
VITVpiDVIT2027_v1.0.hap1.chr01.ver1.0.g002450.m01	VITVpiDVIT2027_v1.0.hap1.chr01	2207460	2224746	+	1024	HEAT_IPO9_c;IBN_N	-	AT1G26170.1	ARM repeat superfamily protein	Vitvi05_01chr01g02830_t002	VIT_01s0011g02340.t01	Importin	Transport overview.Incompletely characterized transport systems.Recognized transporters of unknown biochemical mechanism.Nuclear pore complex	Transport overview.Nucleocytoplasmic transport.Nuclear pore complex	Transport overview.Macromolecule transport.Protein transport.Protein import into nucleus	Transport overview.Nucleocytoplasmic transport	-	-	-	-
VITVpiDVIT2027_v1.0.hap1.chr01.ver1.0.g002460.m01	VITVpiDVIT2027_v1.0.hap1.chr01	2225276	2225604	+	52	-	-	-	-	-	-	-	-	-	-	-	-	-	-	-
VITVpiDVIT2027_v1.0.hap1.chr01.ver1.0.g002470.m01	VITVpiDVIT2027_v1.0.hap1.chr01	2230202	2230732	-	176	zf-C3HC4;zf-C3HC4_2;zf-C3HC4_3;zf-rbx1;zf-RING-like;zf-RING_11;zf-RING_16;zf-RING_2;zf-RING_4;zf-RING_5;zf-RING_UBOX;zf_RING_Vps8	-	-	-	Vitvi05_01chr01g02850_t001	VIT_01s0011g02350.t01	Unknown	Unknown	-	-	-	-	-	-	-
VITVpiDVIT2027_v1.0.hap1.chr01.ver1.0.g002480.m01	VITVpiDVIT2027_v1.0.hap1.chr01	2236666	2237166	-	166	Prok-RING_4;zf-C3HC4;zf-C3HC4_2;zf-C3HC4_3;zf-Nse;zf-rbx1;zf-RING_11;zf-RING_16;zf-RING_2;zf-RING_5;zf-RING_UBOX	-	-	-	Vitvi05_01chr01g02870_t001	VIT_01s0011g02360.t01	Unknown	Unknown	-	-	-	-	-	-	-
VITVpiDVIT2027_v1.0.hap1.chr01.ver1.0.g002490.m01	VITVpiDVIT2027_v1.0.hap1.chr01	2247259	2247666	-	135	Prok-RING_4;RINGv;zf-C3HC4;zf-C3HC4_2;zf-C3HC4_3;zf-rbx1;zf-RING_11;zf-RING_16;zf-RING_2;zf-RING_5;zf-RING_UBOX	-	-	-	Vitvi05_01chr01g02890_t001	VIT_01s0011g02380.t01	Unknown	Unknown	-	-	-	-	-	-	-
VITVpiDVIT2027_v1.0.hap1.chr01.ver1.0.g002500.m01	VITVpiDVIT2027_v1.0.hap1.chr01	2247259	2247666	+	58	-	-	-	-	-	-	-	-	-	-	-	-	-	-	-
VITVpiDVIT2027_v1.0.hap1.chr01.ver1.0.g002510.m01	VITVpiDVIT2027_v1.0.hap1.chr01	2249243	2249761	+	64	-	-	-	-	-	-	-	-	-	-	-	-	-	-	-
VITVpiDVIT2027_v1.0.hap1.chr01.ver1.0.g002520.m01	VITVpiDVIT2027_v1.0.hap1.chr01	2249243	2249761	-	172	Prok-RING_4;zf-C3HC4;zf-C3HC4_2;zf-C3HC4_3;zf-rbx1;zf-RING-like;zf-RING_11;zf-RING_16;zf-RING_2;zf-RING_4;zf-RING_5;zf-RING_UBOX;zf_RING_Vps8	-	-	-	Vitvi05_01chr01g02900_t001	VIT_01s0011g02390.t01	Unknown	Unknown	-	-	-	-	-	-	-
VITVpiDVIT2027_v1.0.hap1.chr01.ver1.0.g002530.m01	VITVpiDVIT2027_v1.0.hap1.chr01	2253850	2254807	-	287	zf-C3HC4;zf-C3HC4_2;zf-rbx1;zf-RING-like;zf-RING_11;zf-RING_16;zf-RING_2;zf-RING_5;zf-RING_UBOX	-	-	-	-	VIT_01s0011g02410.t01	Unknown	Unknown	-	-	-	-	-	-	-
VITVpiDVIT2027_v1.0.hap1.chr01.ver1.0.g002540.m01	VITVpiDVIT2027_v1.0.hap1.chr01	2263009	2263260	+	83	-	-	-	-	-	-	-	-	-	-	-	-	-	-	-
VITVpiDVIT2027_v1.0.hap1.chr01.ver1.0.g002550.m01	VITVpiDVIT2027_v1.0.hap1.chr01	2264688	2265227	-	179	zf-C3HC4;zf-C3HC4_2;zf-C3HC4_3;zf-rbx1;zf-RING-like;zf-RING_11;zf-RING_16;zf-RING_2;zf-RING_4;zf-RING_5;zf-RING_UBOX;zf_RING_Vps8	-	-	-	Vitvi05_01chr01g02940_t001	VIT_01s0011g02420.t01	Unknown	Unknown	-	-	-	-	-	-	-
VITVpiDVIT2027_v1.0.hap1.chr01.ver1.0.g002560.m01	VITVpiDVIT2027_v1.0.hap1.chr01	2274360	2279008	+	262	HD;HD_3;YfbR-like	-	-	-	Vitvi05_01chr01g02960_t001	VIT_01s0011g02430.t01	Metal-dependent phosphohydrolase HD domain-containing protein	Unclassified	-	-	-	-	-	-	-
VITVpiDVIT2027_v1.0.hap1.chr01.ver1.0.g002560.m02	VITVpiDVIT2027_v1.0.hap1.chr01	2274389	2287395	+	252	HD;HD_3	-	AT1G26160.1	Metal-dependent phosphohydrolase	Vitvi05_01chr01g02970_t001	VIT_01s0011g02430.t01	Metal-dependent phosphohydrolase HD domain-containing protein	Unclassified	-	-	-	-	-	-	-
VITVpiDVIT2027_v1.0.hap1.chr01.ver1.0.g002560.m03	VITVpiDVIT2027_v1.0.hap1.chr01	2274389	2288889	+	323	HD;HD_3	-	-	-	Vitvi05_01chr01g02970_t001	VIT_01s0011g02430.t01	Metal-dependent phosphohydrolase HD domain-containing protein	Unclassified	-	-	-	-	-	-	-
VITVpiDVIT2027_v1.0.hap1.chr01.ver1.0.g002570.m01	VITVpiDVIT2027_v1.0.hap1.chr01	2287529	2287837	+	102	-	-	-	-	Vitvi05_01chr01g02980_t001	-	-	-	-	-	-	-	-	-	-
VITVpiDVIT2027_v1.0.hap1.chr01.ver1.0.g002580.m01	VITVpiDVIT2027_v1.0.hap1.chr01	2291378	2297336	+	268	HD;HD_3;YfbR-like	-	-	-	Vitvi05_01chr01g02970_t001	VIT_01s0011g02430.t01	Metal-dependent phosphohydrolase HD domain-containing protein	Unclassified	-	-	-	-	-	-	-
VITVpiDVIT2027_v1.0.hap1.chr01.ver1.0.g002590.m01	VITVpiDVIT2027_v1.0.hap1.chr01	2297607	2298293	+	228	-	-	-	-	Vitvi05_01chr02g19650_t002	-	-	-	-	-	-	-	-	-	-
VITVpiDVIT2027_v1.0.hap1.chr01.ver1.0.g002600.m01	VITVpiDVIT2027_v1.0.hap1.chr01	2298917	2299540	-	130	-	-	-	-	-	-	-	-	-	-	-	-	-	-	-
VITVpiDVIT2027_v1.0.hap1.chr01.ver1.0.g002610.m01	VITVpiDVIT2027_v1.0.hap1.chr01	2303168	2308780	+	731	Pkinase;PK_Tyr_Ser-Thr	-	AT1G68690.3	Protein kinase superfamily protein	-	VIT_14s0083g00330.t01	Receptor protein kinase PERK1	Signaling.Signaling pathway.Protein kinase	-	-	-	-	-	-	-
VITVpiDVIT2027_v1.0.hap1.chr01.ver1.0.g002620.m01	VITVpiDVIT2027_v1.0.hap1.chr01	2309997	2310446	+	149	-	-	AT3G25597.1	transmembrane protein	Vitvi05_01chr01g03030_t001	-	-	-	-	-	-	-	-	-	-
VITVpiDVIT2027_v1.0.hap1.chr01.ver1.0.g002630.m01	VITVpiDVIT2027_v1.0.hap1.chr01	2390452	2393017	-	599	DDE_Tnp_1;DDE_Tnp_4;HTH_Tnp_4;Myb_DNA-bind_3;Plant_tran	-	-	-	Vitvi05_01chr05g25560_t001	VIT_17s0000g02130.t01	Transposase, IS4	Transposable elements viral and plasmid proteins.Protein from transposable element	-	-	-	-	-	-	-
VITVpiDVIT2027_v1.0.hap1.chr01.ver1.0.g002630.m02	VITVpiDVIT2027_v1.0.hap1.chr01	2390452	2391857	-	409	DDE_Tnp_1;DDE_Tnp_4;HTH_Tnp_4;Plant_tran	-	AT5G41980.1	nuclease	Vitvi05_01chr01g20170_t001	VIT_17s0000g02130.t01	Transposase, IS4	Transposable elements viral and plasmid proteins.Protein from transposable element	-	-	-	-	-	-	-
VITVpiDVIT2027_v1.0.hap1.chr01.ver1.0.g002640.m01	VITVpiDVIT2027_v1.0.hap1.chr01	2400737	2403302	+	599	DDE_Tnp_1;DDE_Tnp_4;HTH_Tnp_4;Myb_DNA-bind_3;Plant_tran	-	-	-	Vitvi05_01chr05g25560_t001	VIT_17s0000g02130.t01	Transposase, IS4	Transposable elements viral and plasmid proteins.Protein from transposable element	-	-	-	-	-	-	-
VITVpiDVIT2027_v1.0.hap1.chr01.ver1.0.g002640.m02	VITVpiDVIT2027_v1.0.hap1.chr01	2401897	2403302	+	409	DDE_Tnp_1;DDE_Tnp_4;HTH_Tnp_4;Plant_tran	-	AT5G41980.1	nuclease	Vitvi05_01chr01g20170_t001	VIT_17s0000g02130.t01	Transposase, IS4	Transposable elements viral and plasmid proteins.Protein from transposable element	-	-	-	-	-	-	-
VITVpiDVIT2027_v1.0.hap1.chr01.ver1.0.g002650.m01	VITVpiDVIT2027_v1.0.hap1.chr01	2402838	2403302	+	137	-	-	-	-	Vitvi05_01chr01g20170_t001	-	-	-	-	-	-	-	-	-	-
VITVpiDVIT2027_v1.0.hap1.chr01.ver1.0.g002660.m01	VITVpiDVIT2027_v1.0.hap1.chr01	2407628	2410057	+	101	-	-	-	-	-	-	-	-	-	-	-	-	-	-	-
VITVpiDVIT2027_v1.0.hap1.chr01.ver1.0.g002670.m01	VITVpiDVIT2027_v1.0.hap1.chr01	2441376	2443197	+	73	-	-	-	-	Vitvi05_01chr01g03210_t001	-	-	-	-	-	-	-	-	-	-
VITVpiDVIT2027_v1.0.hap1.chr01.ver1.0.g002680.m01	VITVpiDVIT2027_v1.0.hap1.chr01	2480327	2481542	-	309	Na_Ca_ex	-	-	-	-	-	-	-	-	-	-	-	-	-	-
VITVpiDVIT2027_v1.0.hap1.chr01.ver1.0.g002690.m01	VITVpiDVIT2027_v1.0.hap1.chr01	2530431	2530721	-	64	-	-	-	-	Vitvi05_01chr01g03330_t001	VIT_01s0011g02720.t01	No hit	No hit	-	-	-	-	-	-	-
VITVpiDVIT2027_v1.0.hap1.chr01.ver1.0.g002700.m01	VITVpiDVIT2027_v1.0.hap1.chr01	2532070	2535622	-	676	ABC2_membrane;ABC2_membrane_3;ABC2_membrane_7;ABC_tran	-	AT3G25620.2	ABC-2 type transporter family protein	Vitvi05_01chr01g03340_t001	VIT_01s0011g02730.t01	ABC transporter G member 3	Transport overview.Macromolecule transport.Multidrug transport.Multidrug ABC transport	-	-	-	-	-	-	-
VITVpiDVIT2027_v1.0.hap1.chr01.ver1.0.g002710.m01	VITVpiDVIT2027_v1.0.hap1.chr01	2535774	2544080	+	156	-	-	-	-	-	-	-	-	-	-	-	-	-	-	-
VITVpiDVIT2027_v1.0.hap1.chr01.ver1.0.g002720.m01	VITVpiDVIT2027_v1.0.hap1.chr01	2547656	2559117	-	1061	PEPcase	CC	AT1G68750.1	phosphoenolpyruvate carboxylase 4	Vitvi05_01chr01g03360_t001	VIT_01s0011g02740.t01	Phosphoenolpyruvate carboxylase	Metabolism.Primary metabolism.Carbohydrate metabolism.Monosaccharide metabolism.Pyruvate metabolism	Metabolism.Primary metabolism.Carbon fixation	Metabolism.Primary metabolism.Generation of metabolite precursors and energy.Reductive carboxylate cycle	Signaling.Signaling pathway.Calcium sensors and Signaling	Metabolism.Primary metabolism.Generation of metabolite precursors and energy.Citric acid cycle	-	-	-
VITVpiDVIT2027_v1.0.hap1.chr01.ver1.0.g002730.m01	VITVpiDVIT2027_v1.0.hap1.chr01	2565520	2567648	+	149	NUDIX;NUDIX_4	-	AT1G68760.1	nudix hydrolase 1	Vitvi05_01chr01g03370_t002	VIT_01s0011g02750.t01	Nudix hydrolase 1	Metabolism.Primary metabolism.Nucleobase, nucleoside, nucleotide, nucleic acid metabolism.Nudix hydrolase family	Response to stimulus.Stress response.Abiotic stress response	-	-	-	-	-	-
VITVpiDVIT2027_v1.0.hap1.chr01.ver1.0.g002730.m02	VITVpiDVIT2027_v1.0.hap1.chr01	2565520	2566020	+	142	NUDIX;NUDIX_4	-	AT1G68760.1	nudix hydrolase 1	Vitvi05_01chr01g03370_t002	VIT_01s0011g02750.t01	Nudix hydrolase 1	Metabolism.Primary metabolism.Nucleobase, nucleoside, nucleotide, nucleic acid metabolism.Nudix hydrolase family	Response to stimulus.Stress response.Abiotic stress response	-	-	-	-	-	-
VITVpiDVIT2027_v1.0.hap1.chr01.ver1.0.g002740.m01	VITVpiDVIT2027_v1.0.hap1.chr01	2568443	2575373	+	578	PSP;zf-CCHC	-	-	-	Vitvi05_01chr01g03380_t001	VIT_01s0011g02770.t01	Zinc finger CCHC domain-containing protein 8	Metabolism.Primary metabolism.Nucleobase, nucleoside, nucleotide, nucleic acid metabolism.Nucleic acid metabolism.RNA metabolism.RNA processing.mRNA processing.mRNA splicing	-	-	-	-	-	-	-
VITVpiDVIT2027_v1.0.hap1.chr01.ver1.0.g002750.m01	VITVpiDVIT2027_v1.0.hap1.chr01	2576837	2577625	+	262	DUF617	-	AT3G25640.1	MIZU-KUSSEI-like protein (Protein of unknown function%2C DUF617)	Vitvi05_01chr01g03390_t001	VIT_01s0011g02780.t01	Unknown protein	Unknown	-	-	-	-	-	-	-
VITVpiDVIT2027_v1.0.hap1.chr01.ver1.0.g002760.m01	VITVpiDVIT2027_v1.0.hap1.chr01	2581724	2582050	-	108	-	-	AT3G25655.1	inflorescence deficient in abscission (IDA)-like 1	-	VIT_01s0011g02790.t01	IDA (inflorescence deficient in abscission)	Signaling.Hormone Signaling.Ethylene Signaling.Ethylene-mediated Signaling pathway	Signaling.Signaling pathway.Signaling molecules.Signaling peptide.Ligand peptide	-	-	-	-	-	-
VITVpiDVIT2027_v1.0.hap1.chr01.ver1.0.g002770.m01	VITVpiDVIT2027_v1.0.hap1.chr01	2589740	2592018	-	483	LRR_1;LRR_4;LRR_8;LRR_Zer-1	-	AT1G13230.1	Leucine-rich repeat (LRR) family protein	Vitvi05_01chr01g03410_t001	VIT_01s0011g02800.t01	RIC7 (ROP-interactive crib motif-containing protein 7)	Signaling.Signaling pathway.G-protein signaling pathway	-	-	-	-	-	-	-
VITVpiDVIT2027_v1.0.hap1.chr01.ver1.0.g002780.m01	VITVpiDVIT2027_v1.0.hap1.chr01	2595276	2605532	-	1232	-	CC	AT1G13220.3	nuclear matrix constituent protein-like protein	Vitvi05_01chr01g03420_t001	VIT_01s0011g02810.t01	Nuclear matrix constituent protein 1	Unclear	-	-	-	-	-	-	-
VITVpiDVIT2027_v1.0.hap1.chr01.ver1.0.g002790.m01	VITVpiDVIT2027_v1.0.hap1.chr01	2608456	2616963	+	624	FDF;LSM14;SM-ATX	-	AT1G26110.1	decapping 5	Vitvi05_01chr01g03430_t001	VIT_01s0011g02820.t01	Unknown protein	Unknown	-	-	-	-	-	-	-
VITVpiDVIT2027_v1.0.hap1.chr01.ver1.0.g002800.m01	VITVpiDVIT2027_v1.0.hap1.chr01	2618731	2620210	-	322	TauD	-	AT3G21360.1	2-oxoglutarate (2OG) and Fe(II)-dependent oxygenase superfamily protein	Vitvi05_01chr01g03440_t001	VIT_01s0011g02830.t01	Signal peptidase I	Metabolism.Primary metabolism.Protein metabolism and modification.Protein folding.Protein export	Transport overview.Primary Active Transporters.P-P-bond hydrolysis-driven transporters.Type IV Secretory Pathway (IVSP)	Cellular process.Cellular transport.Protein trafficking	Metabolism.Primary metabolism.Protein metabolism and modification.Protein modification.Protein maturation by peptide bond cleavage	-	-	-	-
VITVpiDVIT2027_v1.0.hap1.chr01.ver1.0.g002810.m01	VITVpiDVIT2027_v1.0.hap1.chr01	2627995	2629780	+	242	Cytochrom_B561	-	AT1G26100.1	Cytochrome b561/ferric reductase transmembrane protein family	Vitvi05_01chr01g03450_t001	VIT_01s0011g02840.t01	Cytochrome B561	Transport overview.Transmembrane Electron Carriers.Transmembrane 1-electron transfer carriers.Eukaryotic Cytochrome b561	Metabolism.Primary metabolism.Generation of metabolite precursors and energy.Electron transport	-	-	-	-	-	-
VITVpiDVIT2027_v1.0.hap1.chr01.ver1.0.g002820.m01	VITVpiDVIT2027_v1.0.hap1.chr01	2630368	2636354	+	576	DUF2175;SLH	CC	AT3G25680.1	SLH domain protein	Vitvi05_01chr01g03460_t002	VIT_01s0011g02850.t01	Unknown protein	Unknown	-	-	-	-	-	-	-
VITVpiDVIT2027_v1.0.hap1.chr01.ver1.0.g002830.m01	VITVpiDVIT2027_v1.0.hap1.chr01	2638001	2643310	+	1003	-	CC	AT3G25690.5	Hydroxyproline-rich glycoprotein family protein	Vitvi05_01chr01g03470_t001	VIT_01s0011g02860.t01	CHUP1 (chloroplast unusual positioning 1)	Cellular process.Cellular component organization and biogenesis.Cytoskeleton organization and biogenesis.Actin organization and biogenesis	-	-	-	-	-	-	-
VITVpiDVIT2027_v1.0.hap1.chr01.ver1.0.g002840.m01	VITVpiDVIT2027_v1.0.hap1.chr01	2644176	2647004	-	441	ArsA_ATPase;ArsA_HSP20;PSF1_C	-	AT1G26090.1	P-loop containing nucleoside triphosphate hydrolases superfamily protein	Vitvi05_01chr01g03480_t001	VIT_14s0006g02940.t01	Unknown	Unknown	-	-	-	-	-	-	-
VITVpiDVIT2027_v1.0.hap1.chr01.ver1.0.g002850.m01	VITVpiDVIT2027_v1.0.hap1.chr01	2647928	2649643	+	571	AA_permease;AA_permease_2;AA_permease_C	-	AT1G17120.1	cationic amino acid transporter 8	Vitvi05_01chr01g03490_t001	VIT_01s0011g02880.t01	Cationic amino acid transporter 8	Transport overview.Electrochemical Potential-driven Transporters.Porters.Amino Acid-Polyamine-Organocation.Cationic Amino Acid Transporter	Transport overview.Macromolecule transport.Amino acid transport	-	-	-	-	-	-
VITVpiDVIT2027_v1.0.hap1.chr01.ver1.0.g002860.m01	VITVpiDVIT2027_v1.0.hap1.chr01	2665552	2675195	+	411	Saf4_Yju2	CC	AT1G25682.2	coiled-coil protein (DUF572)	Vitvi05_01chr01g03520_t001	VIT_01s0011g02900.t01	No hit	No hit	-	-	-	-	-	-	-
VITVpiDVIT2027_v1.0.hap1.chr01.ver1.0.g002870.m01	VITVpiDVIT2027_v1.0.hap1.chr01	2685590	2685959	+	93	-	-	-	-	-	-	-	-	-	-	-	-	-	-	-
VITVpiDVIT2027_v1.0.hap1.chr01.ver1.0.g002880.m01	VITVpiDVIT2027_v1.0.hap1.chr01	2686713	2688428	-	571	TCP	-	-	-	Vitvi05_01chr01g03540_t001	VIT_01s0011g02920.t01	TCP family transcription factor DICHOTOMA	Development.Reproductive development.Flower development	Regulation overview.Regulation of gene expression.Regulation of transcription.Transcription factor.TCP family transcription factor	-	-	-	-	-	-
VITVpiDVIT2027_v1.0.hap1.chr01.ver1.0.g002890.m01	VITVpiDVIT2027_v1.0.hap1.chr01	2688719	2695107	+	88	-	-	-	-	-	-	-	-	-	-	-	-	-	-	-
VITVpiDVIT2027_v1.0.hap1.chr01.ver1.0.g002900.m01	VITVpiDVIT2027_v1.0.hap1.chr01	2709534	2711163	+	459	Asp;TAXi_C;TAXi_N	-	AT3G25700.1	Eukaryotic aspartyl protease family protein	Vitvi05_01chr01g03590_t001	VIT_01s0011g02930.t01	DNA-binding protein, chloroplast nucleoid	Metabolism.Primary metabolism.Nucleobase, nucleoside, nucleotide, nucleic acid metabolism.Nucleic acid metabolism.DNA metabolism	-	-	-	-	-	-	-
VITVpiDVIT2027_v1.0.hap1.chr01.ver1.0.g002910.m01	VITVpiDVIT2027_v1.0.hap1.chr01	2717555	2720314	+	414	bHLH-TF_ACT-like_plant;Caskin-tail;HLH	-	AT1G68810.1	basic helix-loop-helix (bHLH) DNA-binding superfamily protein	Vitvi05_01chr01g03610_t002	VIT_01s0011g02940.t01	Basic helix-loop-helix (bHLH) family	Regulation overview.Regulation of gene expression.Regulation of transcription.Transcription factor.bHLH family transcription factor	-	-	-	-	-	-	-
VITVpiDVIT2027_v1.0.hap1.chr01.ver1.0.g002920.m01	VITVpiDVIT2027_v1.0.hap1.chr01	2729514	2743244	+	466	Prok-RING_4;Tmemb_185A;zf-C3HC4_3;zf-RING_5	-	AT1G68820.1	Transmembrane Fragile-X-F-associated protein	Vitvi05_01chr01g03620_t001	VIT_01s0011g02950.t01	Zinc finger (C3HC4-type ring finger)	Regulation overview.Regulation of gene expression.Regulation of transcription.Transcription factor.Zinc finger C3HC4 family transcription factor	-	-	-	-	-	-	-
VITVpiDVIT2027_v1.0.hap1.chr01.ver1.0.g002930.m01	VITVpiDVIT2027_v1.0.hap1.chr01	2743536	2746657	-	346	Arg_repressor;NAD_binding_10;NmrA	-	AT1G75280.1	NmrA-like negative transcriptional regulator family protein	Vitvi05_01chr01g03630_t001	VIT_01s0011g02960.t01	Leucoanthocyanidin reductase 1	Metabolism.Secondary metabolism.Phenylpropanoid metabolism.Flavonoid metabolism.Flavonoid biosynthesis	-	-	-	-	-	-	-
VITVpiDVIT2027_v1.0.hap1.chr01.ver1.0.g002940.m01	VITVpiDVIT2027_v1.0.hap1.chr01	2771124	2794904	-	935	GCFC	CC	AT5G08550.1	GC-rich sequence DNA-binding factor-like protein	Vitvi05_01chr01g03650_t001	VIT_01s0011g02980.t01	ILP1 (Increased level of polyploidy1-1d)	Regulation overview.Regulation of gene expression.Regulation of translation.Translation repression	-	-	-	-	-	-	-
VITVpiDVIT2027_v1.0.hap1.chr01.ver1.0.g002950.m01	VITVpiDVIT2027_v1.0.hap1.chr01	2773602	2774923	+	145	-	-	-	-	-	-	-	-	-	-	-	-	-	-	-
VITVpiDVIT2027_v1.0.hap1.chr01.ver1.0.g002960.m01	VITVpiDVIT2027_v1.0.hap1.chr01	2787381	2788220	+	137	-	-	-	-	-	-	-	-	-	-	-	-	-	-	-
VITVpiDVIT2027_v1.0.hap1.chr01.ver1.0.g002970.m01	VITVpiDVIT2027_v1.0.hap1.chr01	2796042	2810320	+	443	NAM	CC	AT1G25580.1	NAC (No Apical Meristem) domain transcriptional regulator superfamily protein	Vitvi05_01chr01g03670_t002	VIT_01s0011g02990.t01	NAC domain-containing protein 8	Regulation overview.Regulation of gene expression.Regulation of transcription.Transcription factor.NAC family transcription factor	-	-	-	-	-	-	-
VITVpiDVIT2027_v1.0.hap1.chr01.ver1.0.g002970.m02	VITVpiDVIT2027_v1.0.hap1.chr01	2796163	2810267	+	430	NAM	CC	AT1G25580.1	NAC (No Apical Meristem) domain transcriptional regulator superfamily protein	Vitvi05_01chr01g03670_t001	VIT_01s0011g02990.t01	NAC domain-containing protein 8	Regulation overview.Regulation of gene expression.Regulation of transcription.Transcription factor.NAC family transcription factor	-	-	-	-	-	-	-
VITVpiDVIT2027_v1.0.hap1.chr01.ver1.0.g002970.m03	VITVpiDVIT2027_v1.0.hap1.chr01	2796350	2810320	+	433	NAM	CC	AT1G25580.1	NAC (No Apical Meristem) domain transcriptional regulator superfamily protein	Vitvi05_01chr01g03670_t002	VIT_01s0011g02990.t01	NAC domain-containing protein 8	Regulation overview.Regulation of gene expression.Regulation of transcription.Transcription factor.NAC family transcription factor	-	-	-	-	-	-	-
VITVpiDVIT2027_v1.0.hap1.chr01.ver1.0.g002980.m01	VITVpiDVIT2027_v1.0.hap1.chr01	2811104	2813840	+	188	-	-	-	-	-	VIT_01s0011g03000.t01	No hit	No hit	-	-	-	-	-	-	-
VITVpiDVIT2027_v1.0.hap1.chr01.ver1.0.g002990.m01	VITVpiDVIT2027_v1.0.hap1.chr01	2817396	2824184	-	573	Pkinase;PK_Tyr_Ser-Thr	-	AT1G68830.1	Serine/Threonine kinase domain protein	Vitvi05_01chr01g03690_t001	VIT_01s0011g03010.t01	Serine/threonine-protein kinase SNT7, chloroplast precursor	Signaling.Signaling pathway.Protein kinase	Response to stimulus.Stress response.Abiotic stress response.Light stress response	-	-	-	-	-	-
VITVpiDVIT2027_v1.0.hap1.chr01.ver1.0.g003000.m01	VITVpiDVIT2027_v1.0.hap1.chr01	2824970	2828361	-	815	K_trans;K_trans_C	-	AT4G13420.1	high affinity K+ transporter 5	Vitvi05_01chr01g03700_t001	VIT_01s0011g03020.t01	HAK5 (High affinity K+ transporter 5)	Transport overview.Electrochemical Potential-driven Transporters.Porters.K+ uptake porter (aka permease)	Transport overview.Ion transport.Cation transport.Potassium transport	-	-	-	-	-	-
VITVpiDVIT2027_v1.0.hap1.chr01.ver1.0.g003010.m01	VITVpiDVIT2027_v1.0.hap1.chr01	2840711	2841748	-	345	Glyco_transf_24;Glyco_transf_8	-	AT1G13250.1	galacturonosyltransferase-like 3	Vitvi05_01chr01g03730_t001	VIT_01s0011g03050.t01	Unknown protein	Unknown	-	-	-	-	-	-	-
VITVpiDVIT2027_v1.0.hap1.chr01.ver1.0.g003020.m01	VITVpiDVIT2027_v1.0.hap1.chr01	2849444	2861458	+	630	LRRNT_2;LRR_1;LRR_4;LRR_8;Malectin;Malectin_like	-	AT1G25570.1	Di-glucose binding protein with Leucine-rich repeat domain-containing protein	Vitvi05_01chr01g03740_t002	VIT_01s0011g03060.t01	Symbiosis receptor-like kinase	Signaling.Signaling pathway.Protein kinase	-	-	-	-	-	-	-
VITVpiDVIT2027_v1.0.hap1.chr01.ver1.0.g003030.m01	VITVpiDVIT2027_v1.0.hap1.chr01	2869237	2870655	+	378	AP2;B3;DUF4884	-	AT1G25560.1	AP2/B3 transcription factor family protein	Vitvi05_01chr01g03750_t001	VIT_01s0011g03070.t01	AP2 domain-containing protein RAP2.8	Signaling.Hormone Signaling.Ethylene Signaling.Ethylene-mediated Signaling pathway	Regulation overview.Regulation of gene expression.Regulation of transcription.Transcription factor.AP2 family transcription factor.RAV subfamily transcription factor	-	-	-	-	-	-
VITVpiDVIT2027_v1.0.hap1.chr01.ver1.0.g003040.m01	VITVpiDVIT2027_v1.0.hap1.chr01	2872032	2885345	+	368	Peptidase_M24	-	AT1G13270.1	methionine aminopeptidase 1B	Vitvi05_01chr01g03760_t001	VIT_01s0011g03080.t01	Methionine aminopeptidase 1B, chloroplast precursor	Metabolism.Primary metabolism.Protein metabolism and modification.Proteolysis.Peptidase-mediated proteolysis	-	-	-	-	-	-	-
VITVpiDVIT2027_v1.0.hap1.chr01.ver1.0.g003050.m01	VITVpiDVIT2027_v1.0.hap1.chr01	2886150	2886995	+	254	Allene_ox_cyc;AOC_like;Dirigent	-	AT3G25780.1	allene oxide cyclase 3	Vitvi05_01chr01g03780_t001	VIT_01s0011g03090.t01	Allene oxide cyclase	Metabolism.Primary metabolism.Lipid metabolism.Fatty acid metabolism.Alpha-linolenic acid metabolism	Metabolism.Primary metabolism.Lipid metabolism.Fatty acid metabolism.Oxylipin biosynthesis	Signaling.Hormone Signaling.Jasmonate salicylate signaling.Jasmonate Signaling.Jasmonate metabolism.Jasmonate biosynthesis	-	-	-	-	-
VITVpiDVIT2027_v1.0.hap1.chr01.ver1.0.g003060.m01	VITVpiDVIT2027_v1.0.hap1.chr01	2890068	2891220	-	275	C2CH-3rd_BIRD-IDD;C2H2-2nd_BIRD-IDD;DUF7128;zf-C2H2;zf-C2H2_4;zf-C2H2_6;zf-C2H2_jaz;zf-C2H2_STOP2_3rd;zf-C2H2_STOP2_C;zf-H2C2_2;zf-met	-	AT1G13290.1	C2H2-like zinc finger protein	Vitvi05_01chr01g03790_t001	VIT_01s0011g03100.t01	Zinc finger (C2H2 type) protein (WIP6)	Regulation overview.Regulation of gene expression.Regulation of transcription.Transcription factor.C2H2 family transcription factor	-	-	-	-	-	-	-
VITVpiDVIT2027_v1.0.hap1.chr01.ver1.0.g003070.m01	VITVpiDVIT2027_v1.0.hap1.chr01	2898569	2899310	-	170	-	-	-	-	-	-	-	-	-	-	-	-	-	-	-
VITVpiDVIT2027_v1.0.hap1.chr01.ver1.0.g003080.m01	VITVpiDVIT2027_v1.0.hap1.chr01	2899966	2901630	+	362	Myb_DNA-binding	CC	AT1G13300.1	myb-like transcription factor family protein	Vitvi05_01chr01g03800_t001	VIT_01s0011g03110.t01	Myb family	Regulation overview.Regulation of gene expression.Regulation of transcription.Transcription factor.G2-like family transcription factor	-	-	-	-	-	-	-
VITVpiDVIT2027_v1.0.hap1.chr01.ver1.0.g003090.m01	VITVpiDVIT2027_v1.0.hap1.chr01	2904454	2909041	-	340	Lactamase_B_3	-	AT1G29700.2	Metallo-hydrolase/oxidoreductase superfamily protein	Vitvi05_01chr01g03810_t001	VIT_01s0011g03120.t01	Unknown protein	Unknown	-	-	-	-	-	-	-
VITVpiDVIT2027_v1.0.hap1.chr01.ver1.0.g003100.m01	VITVpiDVIT2027_v1.0.hap1.chr01	2910352	2914650	-	378	BRO1	-	AT1G13310.1	Endosomal targeting BRO1-like domain-containing protein	Vitvi05_01chr01g03820_t001	VIT_01s0011g03130.t01	Unknown protein	Unknown	-	-	-	-	-	-	-
VITVpiDVIT2027_v1.0.hap1.chr01.ver1.0.g003110.m01	VITVpiDVIT2027_v1.0.hap1.chr01	2916891	2917118	+	75	-	-	-	-	Vitvi05_01chr01g08800_t001	-	-	-	-	-	-	-	-	-	-
VITVpiDVIT2027_v1.0.hap1.chr01.ver1.0.g003120.m01	VITVpiDVIT2027_v1.0.hap1.chr01	2925425	2987483	+	832	Med25_VWA	CC	AT1G25540.1	phytochrome and flowering time regulatory protein (PFT1)	Vitvi05_01chr01g03830_t001	VIT_01s0011g03160.t01	PFT1 (phytochrome and flowering time 1) MED25	Development.Reproductive development.Flower development	Regulation overview.Regulation of gene expression.Regulation of transcription.Adaptation of transcription factors	-	-	-	-	-	-
VITVpiDVIT2027_v1.0.hap1.chr01.ver1.0.g003120.m02	VITVpiDVIT2027_v1.0.hap1.chr01	2925503	2987485	+	803	Med25_VWA	CC	AT1G25540.1	phytochrome and flowering time regulatory protein (PFT1)	Vitvi05_01chr01g03830_t001	VIT_01s0011g03160.t01	PFT1 (phytochrome and flowering time 1) MED25	Development.Reproductive development.Flower development	Regulation overview.Regulation of gene expression.Regulation of transcription.Adaptation of transcription factors	-	-	-	-	-	-
VITVpiDVIT2027_v1.0.hap1.chr01.ver1.0.g003130.m01	VITVpiDVIT2027_v1.0.hap1.chr01	2932806	2933945	-	208	RVT_1	-	-	-	Vitvi05_01chr01g03840_t001	-	-	-	-	-	-	-	-	-	-
VITVpiDVIT2027_v1.0.hap1.chr01.ver1.0.g003140.m01	VITVpiDVIT2027_v1.0.hap1.chr01	2943112	2946747	-	749	-	-	-	-	Vitvi05_01chr01g03850_t001	-	-	-	-	-	-	-	-	-	-
VITVpiDVIT2027_v1.0.hap1.chr01.ver1.0.g003150.m01	VITVpiDVIT2027_v1.0.hap1.chr01	2945076	2945687	+	105	-	-	-	-	-	-	-	-	-	-	-	-	-	-	-
VITVpiDVIT2027_v1.0.hap1.chr01.ver1.0.g003160.m01	VITVpiDVIT2027_v1.0.hap1.chr01	2951311	2952465	+	384	Chromo;eIF3g;Retrotrans_gag;Ty3_capsid	-	-	-	Vitvi05_01chr19g22770_t001	-	-	-	-	-	-	-	-	-	-
VITVpiDVIT2027_v1.0.hap1.chr01.ver1.0.g003170.m01	VITVpiDVIT2027_v1.0.hap1.chr01	2988373	2991024	+	438	Aa_trans	-	AT1G25530.1	Transmembrane amino acid transporter family protein	Vitvi05_01chr01g03890_t001	VIT_01s0011g03180.t01	Lysine and histidine specific transporter	Transport overview.Electrochemical Potential-driven Transporters.Porters.Amino Acid/Auxin Permease	Transport overview.Macromolecule transport.Amino acid transport	-	-	-	-	-	-
VITVpiDVIT2027_v1.0.hap1.chr01.ver1.0.g003180.m01	VITVpiDVIT2027_v1.0.hap1.chr01	2995750	3002155	+	157	ClpS	-	AT1G68660.1	Ribosomal protein L12/ ATP-dependent Clp protease adaptor protein ClpS family protein	Vitvi05_01chr01g03900_t001	VIT_01s0011g03190.t01	ATP-dependent Clp protease adaptor protein ClpS containing protein	Metabolism.Primary metabolism.Protein metabolism and modification.Proteolysis.Clp complex-mediated proteolysis	-	-	-	-	-	-	-
VITVpiDVIT2027_v1.0.hap1.chr01.ver1.0.g003190.m01	VITVpiDVIT2027_v1.0.hap1.chr01	3003211	3011270	-	256	GDT1	-	AT1G68650.1	Uncharacterized protein family (UPF0016)	Vitvi05_01chr01g03910_t001	VIT_01s0011g03200.t01	Transmembrane protein FT27/PFT27	Transport overview.Incompletely characterized transport systems.Putative transport protein.PF27	-	-	-	-	-	-	-
VITVpiDVIT2027_v1.0.hap1.chr01.ver1.0.g003190.m02	VITVpiDVIT2027_v1.0.hap1.chr01	3003300	3011270	-	230	GDT1	-	AT1G68650.1	Uncharacterized protein family (UPF0016)	Vitvi05_01chr01g03910_t001	VIT_01s0011g03200.t01	Transmembrane protein FT27/PFT27	Transport overview.Incompletely characterized transport systems.Putative transport protein.PF27	-	-	-	-	-	-	-
VITVpiDVIT2027_v1.0.hap1.chr01.ver1.0.g003200.m01	VITVpiDVIT2027_v1.0.hap1.chr01	3027327	3028802	+	491	Asp;TAXi_C;TAXi_N	-	AT1G25510.1	Eukaryotic aspartyl protease family protein	Vitvi05_01chr01g03920_t001	VIT_01s0011g03210.t01	Aspartyl protease	Metabolism.Primary metabolism.Protein metabolism and modification.Proteolysis.Peptidase-mediated proteolysis	-	-	-	-	-	-	-
VITVpiDVIT2027_v1.0.hap1.chr01.ver1.0.g003210.m01	VITVpiDVIT2027_v1.0.hap1.chr01	3029117	3029419	+	100	-	-	-	-	-	-	-	-	-	-	-	-	-	-	-
VITVpiDVIT2027_v1.0.hap1.chr01.ver1.0.g003220.m01	VITVpiDVIT2027_v1.0.hap1.chr01	3031463	3037668	-	504	Choline_transpo	-	AT1G25500.2	Plasma-membrane choline transporter family protein	Vitvi05_01chr01g03930_t001	VIT_01s0011g03220.t01	Choline transporter	Transport overview.Electrochemical Potential-driven Transporters.Porters.Choline Transporter Like	Transport overview.Macromolecule transport	-	-	-	-	-	-
VITVpiDVIT2027_v1.0.hap1.chr01.ver1.0.g003230.m01	VITVpiDVIT2027_v1.0.hap1.chr01	3042979	3043365	-	100	-	-	-	-	-	-	-	-	-	-	-	-	-	-	-
VITVpiDVIT2027_v1.0.hap1.chr01.ver1.0.g003240.m01	VITVpiDVIT2027_v1.0.hap1.chr01	3043828	3048776	+	462	bZIP_1;bZIP_2;DOG1	CC	AT1G68640.1	bZIP transcription factor family protein	Vitvi05_01chr01g03940_t002	VIT_01s0011g03230.t01	Basic/Leu zipper protein HBP-1b	Signaling.Hormone Signaling.Jasmonate salicylate signaling.Jasmonate Signaling.Jasmonate-mediated Signaling pathway	Regulation overview.Regulation of gene expression.Regulation of transcription.Transcription factor.bZIP family transcription factor	Regulation overview.Regulation of gene expression.Regulation of transcription.Transcription factor.TGA family (bZIP) transcription factor	Response to stimulus.Stress response	-	-	-	-
VITVpiDVIT2027_v1.0.hap1.chr01.ver1.0.g003240.m02	VITVpiDVIT2027_v1.0.hap1.chr01	3043828	3048776	+	491	bZIP_1;bZIP_2;DOG1	CC	AT1G68640.1	bZIP transcription factor family protein	Vitvi05_01chr01g03940_t001	VIT_01s0011g03230.t01	Basic/Leu zipper protein HBP-1b	Signaling.Hormone Signaling.Jasmonate salicylate signaling.Jasmonate Signaling.Jasmonate-mediated Signaling pathway	Regulation overview.Regulation of gene expression.Regulation of transcription.Transcription factor.bZIP family transcription factor	Regulation overview.Regulation of gene expression.Regulation of transcription.Transcription factor.TGA family (bZIP) transcription factor	Response to stimulus.Stress response	-	-	-	-
VITVpiDVIT2027_v1.0.hap1.chr01.ver1.0.g003250.m01	VITVpiDVIT2027_v1.0.hap1.chr01	3049361	3049818	-	123	-	-	-	-	Vitvi05_01chr01g03950_t001	-	-	-	-	-	-	-	-	-	-
VITVpiDVIT2027_v1.0.hap1.chr01.ver1.0.g003260.m01	VITVpiDVIT2027_v1.0.hap1.chr01	3050756	3051529	-	168	PLAC8	-	AT5G35525.1	PLAC8 family protein	Vitvi05_01chr01g03960_t001	VIT_01s0011g03240.t01	PGPS/D12	Unknown	-	-	-	-	-	-	-
VITVpiDVIT2027_v1.0.hap1.chr01.ver1.0.g003270.m01	VITVpiDVIT2027_v1.0.hap1.chr01	3053365	3054343	+	219	PLAC8	-	AT1G52200.1	PLAC8 family protein	Vitvi05_01chr01g03970_t001	VIT_01s0011g03250.t01	Fw2.2 ORFX	Unknown	-	-	-	-	-	-	-
VITVpiDVIT2027_v1.0.hap1.chr01.ver1.0.g003280.m01	VITVpiDVIT2027_v1.0.hap1.chr01	3056762	3057988	+	209	PLAC8	-	AT1G49030.1	PLAC8 family protein	Vitvi05_01chr01g03980_t001	VIT_01s0011g03260.t01	Fw2.2 ORFX	Unknown	-	-	-	-	-	-	-
VITVpiDVIT2027_v1.0.hap1.chr01.ver1.0.g003290.m01	VITVpiDVIT2027_v1.0.hap1.chr01	3060587	3061666	+	359	Abhydrolase_3	-	AT1G68620.1	alpha/beta-Hydrolases superfamily protein	Vitvi05_01chr01g03990_t001	VIT_01s0011g03270.t01	CXE carboxylesterase	Metabolism.Cellular metabolism.Esterase activity	-	-	-	-	-	-	-
VITVpiDVIT2027_v1.0.hap1.chr01.ver1.0.g003300.m01	VITVpiDVIT2027_v1.0.hap1.chr01	3069443	3081657	-	587	Adaptin_N;CLASP_N;HEAT;HEAT_2;HEAT_EF3_N;HEAT_EZ;PPP2R1A-like_HEAT;Vac14_Fab1_bd	-	AT3G25800.3	protein phosphatase 2A subunit A2	Vitvi05_01chr01g04020_t002	VIT_01s0011g03280.t01	Protein phosphatase 2 regulatory subunit A	Signaling.Signaling pathway.Calcium sensors and Signaling	Metabolism.Primary metabolism.Nucleobase, nucleoside, nucleotide, nucleic acid metabolism.Nucleic acid metabolism.RNA metabolism.RNA catabolism.RNA surveillance	-	-	-	-	-	-
VITVpiDVIT2027_v1.0.hap1.chr01.ver1.0.g003310.m01	VITVpiDVIT2027_v1.0.hap1.chr01	3081514	3081669	+	51	-	-	-	-	-	-	-	-	-	-	-	-	-	-	-
VITVpiDVIT2027_v1.0.hap1.chr01.ver1.0.g003320.m01	VITVpiDVIT2027_v1.0.hap1.chr01	3082907	3087697	-	583	ALMT;DUF5518;FUSC_2	-	AT1G25480.1	aluminum activated malate transporter family protein	Vitvi05_01chr01g04040_t001	VIT_18s0122g00020.t01	Aluminum-activated malate transporter 9	Transport overview.Electrochemical Potential-driven Transporters.Porters.Aromatic Acid Exporter	Response to stimulus.Stress response.Abiotic stress response.Heavy metal stress response.Aluminium stress response	Transport overview.Macromolecule transport.Organic ion transport.Organic anion transport.Malate transport.Malate excretion	-	-	-	-	-
VITVpiDVIT2027_v1.0.hap1.chr01.ver1.0.g003320.m02	VITVpiDVIT2027_v1.0.hap1.chr01	3083161	3087640	-	583	ALMT;DUF5518;FUSC_2	-	AT1G25480.1	aluminum activated malate transporter family protein	Vitvi05_01chr01g04040_t001	VIT_18s0122g00020.t01	Aluminum-activated malate transporter 9	Transport overview.Electrochemical Potential-driven Transporters.Porters.Aromatic Acid Exporter	Response to stimulus.Stress response.Abiotic stress response.Heavy metal stress response.Aluminium stress response	Transport overview.Macromolecule transport.Organic ion transport.Organic anion transport.Malate transport.Malate excretion	-	-	-	-	-
VITVpiDVIT2027_v1.0.hap1.chr01.ver1.0.g003330.m01	VITVpiDVIT2027_v1.0.hap1.chr01	3087760	3087951	-	63	-	-	-	-	-	-	-	-	-	-	-	-	-	-	-
VITVpiDVIT2027_v1.0.hap1.chr01.ver1.0.g003340.m01	VITVpiDVIT2027_v1.0.hap1.chr01	3096311	3100236	-	535	ALMT;FUSC_2	-	AT3G18440.1	aluminum-activated malate transporter 9	Vitvi05_01chr01g04050_t001	VIT_17s0000g03850.t01	Aluminum-activated malate transporter 9	Transport overview.Electrochemical Potential-driven Transporters.Porters.Aromatic Acid Exporter	Response to stimulus.Stress response.Abiotic stress response.Heavy metal stress response.Aluminium stress response	Transport overview.Macromolecule transport.Organic ion transport.Organic anion transport.Malate transport.Malate excretion	-	-	-	-	-
VITVpiDVIT2027_v1.0.hap1.chr01.ver1.0.g003350.m01	VITVpiDVIT2027_v1.0.hap1.chr01	3107994	3108603	+	177	PSRP-3_Ycf65	-	AT1G68590.2	Ribosomal protein PSRP-3/Ycf65	-	VIT_01s0011g03300.t01	Plastid-specific 30S ribosomal protein 3	Metabolism.Primary metabolism.Protein metabolism and modification.Protein synthesis.Ribosome	-	-	-	-	-	-	-
VITVpiDVIT2027_v1.0.hap1.chr01.ver1.0.g003360.m01	VITVpiDVIT2027_v1.0.hap1.chr01	3109359	3112511	-	327	-	-	AT3G25805.1	transmembrane protein	Vitvi05_01chr01g04080_t002	VIT_01s0011g03310.t01	Unknown protein	Unknown	-	-	-	-	-	-	-
VITVpiDVIT2027_v1.0.hap1.chr01.ver1.0.g003360.m02	VITVpiDVIT2027_v1.0.hap1.chr01	3109359	3112511	-	328	-	-	AT3G25805.1	transmembrane protein	Vitvi05_01chr01g04080_t001	VIT_01s0011g03310.t01	Unknown protein	Unknown	-	-	-	-	-	-	-
VITVpiDVIT2027_v1.0.hap1.chr01.ver1.0.g003370.m01	VITVpiDVIT2027_v1.0.hap1.chr01	3112573	3114820	+	247	ACBP4_C;CC4_CEP85;DUF2730;DUF7342;LZ3wCH;Nup49_C;Penicillinase_R;TBPIP	CC	AT1G13330.1	Tat-binding protein 1(Tbp-1)-interacting protein (TBPIP)	Vitvi05_01chr01g04090_t002	VIT_01s0011g03320.t01	Arabidopsis histidine phosphotransfer AHP2	Signaling.Hormone Signaling.Cytokinin Signaling.Cytokinin-mediated Signaling pathway	-	-	-	-	-	-	-
VITVpiDVIT2027_v1.0.hap1.chr01.ver1.0.g003370.m02	VITVpiDVIT2027_v1.0.hap1.chr01	3112816	3114820	+	226	ACBP4_C;Caudo_TAP;CC4_CEP85;DUF2730;DUF7342;DUF7625;F-93_WHD;LZ3wCH;Nup49_C;Penicillinase_R;TBPIP	CC	AT1G13330.1	Tat-binding protein 1(Tbp-1)-interacting protein (TBPIP)	Vitvi05_01chr01g04090_t002	VIT_01s0011g03320.t01	Arabidopsis histidine phosphotransfer AHP2	Signaling.Hormone Signaling.Cytokinin Signaling.Cytokinin-mediated Signaling pathway	-	-	-	-	-	-	-
VITVpiDVIT2027_v1.0.hap1.chr01.ver1.0.g003380.m01	VITVpiDVIT2027_v1.0.hap1.chr01	3115569	3117356	-	468	Ist1	-	AT1G13340.1	Regulator of Vps4 activity in the MVB pathway protein	Vitvi05_01chr01g04100_t001	VIT_01s0011g03330.t01	Unknown protein	Unknown	-	-	-	-	-	-	-
VITVpiDVIT2027_v1.0.hap1.chr01.ver1.0.g003390.m01	VITVpiDVIT2027_v1.0.hap1.chr01	3132185	3141781	-	1098	Pkinase;PK_Tyr_Ser-Thr	CC	AT3G25840.1	Protein kinase superfamily protein	Vitvi05_01chr01g04120_t001	VIT_01s0011g03350.t01	PRP4 pre-mRNA processing factor 4 homolog B	Signaling.Signaling pathway.Protein kinase	-	-	-	-	-	-	-
VITVpiDVIT2027_v1.0.hap1.chr01.ver1.0.g003400.m01	VITVpiDVIT2027_v1.0.hap1.chr01	3145905	3146933	-	113	HMA	-	AT1G68585.1	hypothetical protein	Vitvi05_01chr01g04130_t001	VIT_01s0011g03360.t01	Unknown	Unknown	-	-	-	-	-	-	-
VITVpiDVIT2027_v1.0.hap1.chr01.ver1.0.g003410.m01	VITVpiDVIT2027_v1.0.hap1.chr01	3147873	3152683	-	554	Agenet;BAH	-	AT1G68580.3	Agenet and bromo-adjacent homology (BAH) domain-containing protein	Vitvi05_01chr01g04140_t002	VIT_01s0011g03370.t01	Agenet domain-containing protein	Unknown	-	-	-	-	-	-	-
VITVpiDVIT2027_v1.0.hap1.chr01.ver1.0.g003410.m02	VITVpiDVIT2027_v1.0.hap1.chr01	3148079	3152555	-	712	Agenet;BAH	-	AT1G68580.2	Agenet and bromo-adjacent homology (BAH) domain-containing protein	Vitvi05_01chr01g04140_t001	VIT_01s0011g03370.t01	Agenet domain-containing protein	Unknown	-	-	-	-	-	-	-
VITVpiDVIT2027_v1.0.hap1.chr01.ver1.0.g003410.m03	VITVpiDVIT2027_v1.0.hap1.chr01	3148079	3152787	-	698	Agenet;BAH	-	AT1G68580.2	Agenet and bromo-adjacent homology (BAH) domain-containing protein	Vitvi05_01chr01g04140_t002	VIT_01s0011g03370.t01	Agenet domain-containing protein	Unknown	-	-	-	-	-	-	-
VITVpiDVIT2027_v1.0.hap1.chr01.ver1.0.g003420.m01	VITVpiDVIT2027_v1.0.hap1.chr01	3162431	3166442	+	486	2-oxoacid_dh;Biotin_lipoyl;E3_binding	-	AT3G25860.1	2-oxoacid dehydrogenases acyltransferase family protein	Vitvi05_01chr01g04150_t001	VIT_01s0011g03380.t01	Dihydrolipoamide S-acetyltransferase (LTA2)	Metabolism.Primary metabolism.Carbohydrate metabolism.Glycolysis Gluconeogenesis.Pyruvate decarboxylation	Metabolism.Primary metabolism.Amino acid metabolism.Alanine and aspartate metabolism	Metabolism.Primary metabolism.Carbohydrate metabolism.Monosaccharide metabolism.Pyruvate metabolism	-	-	-	-	-
VITVpiDVIT2027_v1.0.hap1.chr01.ver1.0.g003430.m01	VITVpiDVIT2027_v1.0.hap1.chr01	3167230	3169596	-	209	GLTP	CC	AT4G39670.1	Glycolipid transfer protein (GLTP) family protein	Vitvi05_01chr01g04160_t002	VIT_01s0011g03390.t01	Unknown protein	Unknown	-	-	-	-	-	-	-
VITVpiDVIT2027_v1.0.hap1.chr01.ver1.0.g003440.m01	VITVpiDVIT2027_v1.0.hap1.chr01	3171037	3171219	-	60	-	-	-	-	Vitvi05_01chr13g12890_t001	-	-	-	-	-	-	-	-	-	-
VITVpiDVIT2027_v1.0.hap1.chr01.ver1.0.g003450.m01	VITVpiDVIT2027_v1.0.hap1.chr01	3171039	3171560	+	173	-	-	-	-	Vitvi05_01chr01g04170_t001	-	-	-	-	-	-	-	-	-	-
VITVpiDVIT2027_v1.0.hap1.chr01.ver1.0.g003460.m01	VITVpiDVIT2027_v1.0.hap1.chr01	3183264	3187452	-	623	PTR2	-	AT1G68570.1	Major facilitator superfamily protein	Vitvi05_01chr01g04180_t001	VIT_01s0011g03400.t01	Proton-dependent oligopeptide transport (POT) family protein	Transport overview.Electrochemical Potential-driven Transporters.Porters.Proton-dependent Oligopeptide Transporter	Transport overview.Macromolecule transport.Oligopeptide transport	-	-	-	-	-	-
VITVpiDVIT2027_v1.0.hap1.chr01.ver1.0.g003460.m02	VITVpiDVIT2027_v1.0.hap1.chr01	3183388	3186763	-	484	PTR2	-	AT1G68570.2	Major facilitator superfamily protein	Vitvi05_01chr01g04180_t001	VIT_01s0011g03400.t01	Proton-dependent oligopeptide transport (POT) family protein	Transport overview.Electrochemical Potential-driven Transporters.Porters.Proton-dependent Oligopeptide Transporter	Transport overview.Macromolecule transport.Oligopeptide transport	-	-	-	-	-	-
VITVpiDVIT2027_v1.0.hap1.chr01.ver1.0.g003460.m03	VITVpiDVIT2027_v1.0.hap1.chr01	3183388	3186763	-	484	PTR2	-	AT1G68570.2	Major facilitator superfamily protein	Vitvi05_01chr01g04180_t001	VIT_01s0011g03400.t01	Proton-dependent oligopeptide transport (POT) family protein	Transport overview.Electrochemical Potential-driven Transporters.Porters.Proton-dependent Oligopeptide Transporter	Transport overview.Macromolecule transport.Oligopeptide transport	-	-	-	-	-	-
VITVpiDVIT2027_v1.0.hap1.chr01.ver1.0.g003470.m01	VITVpiDVIT2027_v1.0.hap1.chr01	3190589	3198947	-	397	CUE;Dsc3_N;NQRA_N;Rad60-SLD;Rad60-SLD_2;TECR_N;UBA;UBA_7;UBA_RAD5A;ubiquitin;XPC-binding	CC	AT5G38470.1	Rad23 UV excision repair protein family	Vitvi05_01chr01g04190_t001	VIT_01s0011g03410.t01	DNA repair protein RAD23	Metabolism.Primary metabolism.Nucleobase, nucleoside, nucleotide, nucleic acid metabolism.Nucleic acid metabolism.DNA metabolism.DNA recombination and repair.repair.Nucleotide excision repair	Metabolism.Primary metabolism.Protein metabolism and modification.Protein processing in endoplasmic reticulum	-	-	-	-	-	-
VITVpiDVIT2027_v1.0.hap1.chr01.ver1.0.g003480.m01	VITVpiDVIT2027_v1.0.hap1.chr01	3207201	3207779	-	192	-	-	AT1G13360.1	hypothetical protein	Vitvi05_01chr01g04200_t001	VIT_01s0011g03420.t01	Unknown protein	Unknown	-	-	-	-	-	-	-
VITVpiDVIT2027_v1.0.hap1.chr01.ver1.0.g003490.m01	VITVpiDVIT2027_v1.0.hap1.chr01	3209528	3211572	+	161	-	-	-	-	-	-	-	-	-	-	-	-	-	-	-
VITVpiDVIT2027_v1.0.hap1.chr01.ver1.0.g003500.m01	VITVpiDVIT2027_v1.0.hap1.chr01	3219323	3219640	-	105	DUF2280;NPR1_interact;Terminase-T7_RNaseH-like	-	AT3G25882.1	NIM1-interacting 2	Vitvi05_01chr01g04230_t001	VIT_01s0011g03430.t01	No hit	No hit	-	-	-	-	-	-	-
VITVpiDVIT2027_v1.0.hap1.chr01.ver1.0.g003510.m01	VITVpiDVIT2027_v1.0.hap1.chr01	3223492	3223857	+	68	-	-	-	-	-	-	-	-	-	-	-	-	-	-	-
VITVpiDVIT2027_v1.0.hap1.chr01.ver1.0.g003520.m01	VITVpiDVIT2027_v1.0.hap1.chr01	3223492	3223857	-	121	-	-	-	-	Vitvi05_01chr01g04240_t001	VIT_01s0011g03440.t01	DNA mismatch repair protein	Metabolism.Primary metabolism.Nucleobase, nucleoside, nucleotide, nucleic acid metabolism.Nucleic acid metabolism.DNA metabolism.DNA recombination and repair.repair	-	-	-	-	-	-	-
VITVpiDVIT2027_v1.0.hap1.chr01.ver1.0.g003530.m01	VITVpiDVIT2027_v1.0.hap1.chr01	3223989	3224852	+	146	-	-	-	-	-	-	-	-	-	-	-	-	-	-	-
VITVpiDVIT2027_v1.0.hap1.chr01.ver1.0.g003540.m01	VITVpiDVIT2027_v1.0.hap1.chr01	3235406	3239865	+	924	Gal_mutarotas_2;Glyco_hydro_31_2nd;Glyco_hydro_31_3rd	-	AT1G68560.1	alpha-xylosidase 1	Vitvi05_01chr01g04250_t001	VIT_01s0011g03450.t01	Alpha-glucosidase	Metabolism.Primary metabolism.Carbohydrate metabolism.Monosaccharide metabolism.Galactose metabolism	Metabolism.Primary metabolism.Carbohydrate metabolism.Polysaccharide metabolism.Starch and sucrose metabolism	Metabolism.Primary metabolism.Carbohydrate metabolism.Oligosaccharide metabolism.Raffinose metabolism	-	-	-	-	-
VITVpiDVIT2027_v1.0.hap1.chr01.ver1.0.g003550.m01	VITVpiDVIT2027_v1.0.hap1.chr01	3240960	3249624	+	206	-	-	-	-	-	-	-	-	-	-	-	-	-	-	-
VITVpiDVIT2027_v1.0.hap1.chr01.ver1.0.g003560.m01	VITVpiDVIT2027_v1.0.hap1.chr01	3249724	3250686	+	320	AP2	-	AT3G25890.2	Integrase-type DNA-binding superfamily protein	Vitvi05_01chr01g04260_t001	VIT_01s0011g03470.t01	Ethylene-responsive transcription factor ERF118	Signaling.Hormone Signaling.Ethylene Signaling.Ethylene-mediated Signaling pathway	Regulation overview.Regulation of gene expression.Regulation of transcription.Transcription factor.AP2 family transcription factor.ERF subfamily transcription factor	-	-	-	-	-	-
VITVpiDVIT2027_v1.0.hap1.chr01.ver1.0.g003570.m01	VITVpiDVIT2027_v1.0.hap1.chr01	3254281	3255942	-	320	3Beta_HSD;Epimerase;GDP_Man_Dehyd;KR;NAD_binding_10;NAD_binding_4	-	AT1G68540.1	NAD(P)-binding Rossmann-fold superfamily protein	Vitvi05_01chr01g04270_t001	VIT_01s0011g03480.t01	Cinnamoyl CoA reductase	Metabolism.Secondary metabolism.Phenylpropanoid metabolism.Phenylpropanoid biosynthesis	Metabolism.Secondary metabolism.Phenylpropanoid metabolism.Lignin metabolism.Lignin biosynthesis	-	-	-	-	-	-
VITVpiDVIT2027_v1.0.hap1.chr01.ver1.0.g003580.m01	VITVpiDVIT2027_v1.0.hap1.chr01	3275470	3277438	+	496	ACP_syn_III_C;Chal_sti_synt_C;FAE1_CUT1_RppA	-	AT1G68530.1	3-ketoacyl-CoA synthase 6	Vitvi05_01chr01g04290_t001	VIT_01s0011g03490.t01	3-ketoacyl-CoA synthase	Unclear	-	-	-	-	-	-	-
VITVpiDVIT2027_v1.0.hap1.chr01.ver1.0.g003590.m01	VITVpiDVIT2027_v1.0.hap1.chr01	3283725	3287086	+	325	S-methyl_trans	-	AT3G25900.1	Homocysteine S-methyltransferase family protein	Vitvi05_01chr01g04300_t001	VIT_01s0011g03500.t01	Homocysteine S-methyltransferase 1	Metabolism.Primary metabolism.Amino acid metabolism.Methionine metabolism	-	-	-	-	-	-	-
VITVpiDVIT2027_v1.0.hap1.chr01.ver1.0.g003600.m01	VITVpiDVIT2027_v1.0.hap1.chr01	3288514	3289761	-	278	CENP-F_leu_zip;COG6_N;DivIC;Halo_GVPC;JIP_LZII;KxDL;Seryl_tRNA_N;TMF_DNA_bd;TMF_TATA_bd;TPR_MLP1_2	CC	AT1G55170.1	DNA double-strand break repair protein	Vitvi05_01chr01g04310_t001	VIT_01s0011g03510.t01	Protein kinase PKN/PRK1	Signaling.Signaling pathway.Protein kinase	-	-	-	-	-	-	-
VITVpiDVIT2027_v1.0.hap1.chr01.ver1.0.g003610.m01	VITVpiDVIT2027_v1.0.hap1.chr01	3299097	3301720	+	432	ANCHR-like_BBOX;CCT;CEBP_ZZ;Jas_motif;zf-B_box	-	AT1G25440.1	B-box type zinc finger protein with CCT domain-containing protein	Vitvi05_01chr01g04330_t001	VIT_01s0011g03520.t01	Constans-like 16	Development.Reproductive development.Flower development	Signaling.Signaling pathway.Circadian clock Signaling	Regulation overview.Regulation of gene expression.Regulation of transcription.Transcription factor.CO-like / B-box family transcriprion factor	-	-	-	-	-
VITVpiDVIT2027_v1.0.hap1.chr01.ver1.0.g003620.m01	VITVpiDVIT2027_v1.0.hap1.chr01	3302521	3302933	+	132	F-box_5	-	-	-	Vitvi05_01chr01g04340_t001	-	-	-	-	-	-	-	-	-	-
VITVpiDVIT2027_v1.0.hap1.chr01.ver1.0.g003630.m01	VITVpiDVIT2027_v1.0.hap1.chr01	3310382	3311185	+	241	LOB	-	AT1G68510.1	LOB domain-containing protein 42	Vitvi05_01chr01g04350_t001	VIT_01s0011g03530.t01	Lateral organ boundaries protein 41	Regulation overview.Regulation of gene expression.Regulation of transcription.Transcription factor.AS2 family transcription factor	-	-	-	-	-	-	-
VITVpiDVIT2027_v1.0.hap1.chr01.ver1.0.g003640.m01	VITVpiDVIT2027_v1.0.hap1.chr01	3315932	3316801	-	253	LOB	-	AT3G02550.1	LOB domain-containing protein 41	Vitvi05_01chr01g04360_t001	VIT_01s0011g03540.t01	Lateral organ boundaries protein 41	Regulation overview.Regulation of gene expression.Regulation of transcription.Transcription factor.AS2 family transcription factor	-	-	-	-	-	-	-
VITVpiDVIT2027_v1.0.hap1.chr01.ver1.0.g003650.m01	VITVpiDVIT2027_v1.0.hap1.chr01	3317457	3323703	+	259	-	-	-	-	-	-	-	-	-	-	-	-	-	-	-
VITVpiDVIT2027_v1.0.hap1.chr01.ver1.0.g003660.m01	VITVpiDVIT2027_v1.0.hap1.chr01	3328845	3333107	-	240	DUF1218	-	AT4G27435.1	fiber (DUF1218)	Vitvi05_01chr01g04380_t001	VIT_19s0014g03190.t01	Unknown protein	Unknown	-	-	-	-	-	-	-
VITVpiDVIT2027_v1.0.hap1.chr01.ver1.0.g003670.m01	VITVpiDVIT2027_v1.0.hap1.chr01	3336992	3337357	+	73	-	-	-	-	-	-	-	-	-	-	-	-	-	-	-
VITVpiDVIT2027_v1.0.hap1.chr01.ver1.0.g003680.m01	VITVpiDVIT2027_v1.0.hap1.chr01	3336992	3337357	-	121	-	-	-	-	Vitvi05_01chr01g04390_t001	VIT_01s0011g03570.t01	Unknown	Unknown	-	-	-	-	-	-	-
VITVpiDVIT2027_v1.0.hap1.chr01.ver1.0.g003690.m01	VITVpiDVIT2027_v1.0.hap1.chr01	3339637	3339905	+	59	-	-	-	-	-	-	-	-	-	-	-	-	-	-	-
VITVpiDVIT2027_v1.0.hap1.chr01.ver1.0.g003700.m01	VITVpiDVIT2027_v1.0.hap1.chr01	3339927	3342360	-	174	-	-	AT1G68490.1	translocase subunit seca	Vitvi05_01chr01g04400_t001	VIT_01s0011g03580.t01	Unknown protein	Unknown	-	-	-	-	-	-	-
VITVpiDVIT2027_v1.0.hap1.chr01.ver1.0.g003710.m01	VITVpiDVIT2027_v1.0.hap1.chr01	3351492	3354298	-	262	Ribosomal_L27A	-	AT3G25920.1	ribosomal protein L15	Vitvi05_01chr01g04420_t002	VIT_01s0011g03590.t01	Ribosomal protein L15, chloroplast (CL15) 50S	Metabolism.Primary metabolism.Protein metabolism and modification.Protein synthesis.Ribosome	-	-	-	-	-	-	-
VITVpiDVIT2027_v1.0.hap1.chr01.ver1.0.g003720.m01	VITVpiDVIT2027_v1.0.hap1.chr01	3354298	3354621	-	107	-	-	-	-	-	-	-	-	-	-	-	-	-	-	-
VITVpiDVIT2027_v1.0.hap1.chr01.ver1.0.g003730.m01	VITVpiDVIT2027_v1.0.hap1.chr01	3357026	3362173	+	416	zf-C2H2_4;zf-C2H2_6	-	-	-	-	VIT_01s0011g03600.t01	JAGGED	Regulation overview.Regulation of gene expression.Regulation of transcription.Transcription factor.C2H2 family transcription factor	-	-	-	-	-	-	-
VITVpiDVIT2027_v1.0.hap1.chr01.ver1.0.g003740.m01	VITVpiDVIT2027_v1.0.hap1.chr01	3368818	3373429	-	329	Ist1	-	AT1G25420.1	Regulator of Vps4 activity in the MVB pathway protein	Vitvi05_01chr01g04440_t001	VIT_01s0011g03610.t01	MAPK activating protein	Signaling.Signaling pathway.Protein kinase.MAPK cascade	-	-	-	-	-	-	-
VITVpiDVIT2027_v1.0.hap1.chr01.ver1.0.g003750.m01	VITVpiDVIT2027_v1.0.hap1.chr01	3374560	3381017	-	402	Abhydrolase_1;Abhydrolase_11;Abhydrolase_6;Hydrolase_4;Peptidase_S15	-	AT1G77420.1	alpha/beta-Hydrolases superfamily protein	Vitvi05_01chr01g04450_t001	VIT_01s0011g03620.t01	Monoglyceride lipase	Metabolism.Primary metabolism.Lipid metabolism.Glycerolipid metabolism.Glycerolipid catabolism	-	-	-	-	-	-	-
VITVpiDVIT2027_v1.0.hap1.chr01.ver1.0.g003760.m01	VITVpiDVIT2027_v1.0.hap1.chr01	3385344	3387845	+	538	Eplus_motif;E_motif;PPR;PPR_1;PPR_2;PPR_3;TPR_17	-	AT1G13410.1	Tetratricopeptide repeat (TPR)-like superfamily protein	Vitvi05_01chr01g04460_t001	VIT_01s0011g03630.t01	Asp/Glu racemase	Unclear	-	-	-	-	-	-	-
VITVpiDVIT2027_v1.0.hap1.chr01.ver1.0.g003770.m01	VITVpiDVIT2027_v1.0.hap1.chr01	3397882	3398178	-	98	-	-	-	-	-	-	-	-	-	-	-	-	-	-	-
VITVpiDVIT2027_v1.0.hap1.chr01.ver1.0.g003780.m01	VITVpiDVIT2027_v1.0.hap1.chr01	3403509	3403875	-	87	-	-	-	-	-	-	-	-	-	-	-	-	-	-	-
VITVpiDVIT2027_v1.0.hap1.chr01.ver1.0.g003790.m01	VITVpiDVIT2027_v1.0.hap1.chr01	3404868	3406086	+	381	RNA_helicase	-	AT1G25410.1	isopentenyltransferase 6	Vitvi05_01chr01g04480_t001	VIT_01s0011g03640.t01	Adenylate isopentenyltransferase	Metabolism.Primary metabolism.Lipid metabolism.Steroid metabolism.Steroid biosynthesis	-	-	-	-	-	-	-
VITVpiDVIT2027_v1.0.hap1.chr01.ver1.0.g003800.m01	VITVpiDVIT2027_v1.0.hap1.chr01	3414117	3414704	+	195	VQ	-	AT1G68450.1	VQ motif-containing protein	Vitvi05_01chr01g04490_t001	VIT_01s0011g03650.t01	Map kinase substrate 1 MKS1	Signaling.Signaling pathway.Protein kinase.MAPK cascade	-	-	-	-	-	-	-
VITVpiDVIT2027_v1.0.hap1.chr01.ver1.0.g003810.m01	VITVpiDVIT2027_v1.0.hap1.chr01	3420725	3421678	-	317	-	-	AT1G25400.2	transmembrane protein	Vitvi05_01chr01g04500_t001	VIT_01s0011g03660.t01	IMP dehydrogenase/GMP reductase	Metabolism.Primary metabolism.Nucleobase, nucleoside, nucleotide, nucleic acid metabolism.Nucleotide metabolism.Purine metabolism	-	-	-	-	-	-	-
VITVpiDVIT2027_v1.0.hap1.chr01.ver1.0.g003820.m01	VITVpiDVIT2027_v1.0.hap1.chr01	3425822	3427905	+	285	S1-P1_nuclease	-	AT1G68290.1	endonuclease 2	Vitvi05_01chr01g04510_t001	VIT_01s0011g03670.t01	Bifunctional nuclease	Metabolism.Primary metabolism.Nucleobase, nucleoside, nucleotide, nucleic acid metabolism.Nucleic acid metabolism.DNA metabolism.DNA catabolism	-	-	-	-	-	-	-
VITVpiDVIT2027_v1.0.hap1.chr01.ver1.0.g003830.m01	VITVpiDVIT2027_v1.0.hap1.chr01	3428399	3429599	-	209	Usp	-	AT1G68300.1	Adenine nucleotide alpha hydrolases-like superfamily protein	Vitvi05_01chr01g04520_t001	VIT_01s0011g03680.t01	ER6 protein universal stress protein (USP) family	Signaling.Hormone Signaling.Ethylene Signaling.Ethylene-mediated Signaling pathway	Response to stimulus.Stress response	-	-	-	-	-	-
VITVpiDVIT2027_v1.0.hap1.chr01.ver1.0.g003840.m01	VITVpiDVIT2027_v1.0.hap1.chr01	3435537	3437182	-	164	Usp	-	AT1G68300.1	Adenine nucleotide alpha hydrolases-like superfamily protein	Vitvi05_01chr01g04530_t001	VIT_01s0011g03690.t01	ER6 protein universal stress protein (USP) family	Signaling.Hormone Signaling.Ethylene Signaling.Ethylene-mediated Signaling pathway	Response to stimulus.Stress response	-	-	-	-	-	-
VITVpiDVIT2027_v1.0.hap1.chr01.ver1.0.g003850.m01	VITVpiDVIT2027_v1.0.hap1.chr01	3438019	3444363	-	208	4HBT;4HBT_2	-	AT1G68260.1	Thioesterase superfamily protein	Vitvi05_01chr01g04540_t002	VIT_01s0011g03710.t01	Thioesterase family	Unclear	-	-	-	-	-	-	-
VITVpiDVIT2027_v1.0.hap1.chr01.ver1.0.g003860.m01	VITVpiDVIT2027_v1.0.hap1.chr01	3446230	3447653	-	258	bHLH_SAC51;HLH	-	-	-	Vitvi05_01chr01g04600_t001	VIT_01s0011g03720.t01	BEE1 (BR Enhanced expression 1)	Regulation overview.Regulation of gene expression.Regulation of transcription.Transcription factor.bHLH family transcription factor	-	-	-	-	-	-	-
VITVpiDVIT2027_v1.0.hap1.chr01.ver1.0.g003870.m01	VITVpiDVIT2027_v1.0.hap1.chr01	3452454	3453540	+	288	Myb_DNA-binding;Myb_DNA-bind_6	-	AT1G68320.1	myb domain protein 62	Vitvi05_01chr01g04610_t001	VIT_01s0011g03730.t01	(myb domain protein 62	Regulation overview.Regulation of gene expression.Regulation of transcription.Transcription factor.MYB family transcription factor	-	-	-	-	-	-	-
VITVpiDVIT2027_v1.0.hap1.chr01.ver1.0.g003880.m01	VITVpiDVIT2027_v1.0.hap1.chr01	3455815	3474311	-	946	tRNA-synt_1c;tRNA-synt_1c_C;tRNA-synt_1c_C2;tRNA_synt_1c_R1;tRNA_synt_1c_R2	-	AT1G25350.1	glutamine-tRNA ligase%2C putative / glutaminyl-tRNA synthetase%2C putative / GlnRS	Vitvi05_01chr01g04620_t002	VIT_01s0011g03740.t01	Glutaminyl-tRNA synthetase	Metabolism.Primary metabolism.Amino acid metabolism.Glutamate metabolism	Metabolism.Primary metabolism.Nucleobase, nucleoside, nucleotide, nucleic acid metabolism.Nucleic acid metabolism.RNA metabolism.tRNA metabolism.tRNA processing	Metabolism.Primary metabolism.Protein metabolism and modification.Protein synthesis.Translation.Amino acid activation	-	-	-	-	-
VITVpiDVIT2027_v1.0.hap1.chr01.ver1.0.g003890.m01	VITVpiDVIT2027_v1.0.hap1.chr01	3474324	3475994	-	174	PMI_typeI_hel	-	-	-	Vitvi05_01chr01g04620_t001	-	-	-	-	-	-	-	-	-	-
VITVpiDVIT2027_v1.0.hap1.chr01.ver1.0.g003900.m01	VITVpiDVIT2027_v1.0.hap1.chr01	3476368	3477543	-	163	CapR	-	-	-	Vitvi05_01chr01g04620_t001	-	-	-	-	-	-	-	-	-	-
VITVpiDVIT2027_v1.0.hap1.chr01.ver1.0.g003910.m01	VITVpiDVIT2027_v1.0.hap1.chr01	3478666	3479454	+	262	-	-	AT1G68330.1	membrane-associated kinase regulator	Vitvi05_01chr01g04640_t001	VIT_17s0000g03460.t01	Unknown protein	Unknown	-	-	-	-	-	-	-
VITVpiDVIT2027_v1.0.hap1.chr01.ver1.0.g003920.m01	VITVpiDVIT2027_v1.0.hap1.chr01	3483315	3485139	-	274	DUF1639	-	AT1G25370.2	hypothetical protein (DUF1639)	Vitvi05_01chr01g04650_t002	VIT_01s0011g03760.t01	Unknown	Unknown	-	-	-	-	-	-	-
VITVpiDVIT2027_v1.0.hap1.chr01.ver1.0.g003920.m02	VITVpiDVIT2027_v1.0.hap1.chr01	3483907	3485139	-	259	DUF1639	-	AT1G25370.2	hypothetical protein (DUF1639)	Vitvi05_01chr01g04650_t002	VIT_01s0011g03760.t01	Unknown	Unknown	-	-	-	-	-	-	-
VITVpiDVIT2027_v1.0.hap1.chr01.ver1.0.g003930.m01	VITVpiDVIT2027_v1.0.hap1.chr01	3490771	3491268	+	165	DUF761	-	AT1G68350.1	cotton fiber protein	-	VIT_01s0011g03770.t01	Unknown	Unknown	-	-	-	-	-	-	-
VITVpiDVIT2027_v1.0.hap1.chr01.ver1.0.g003940.m01	VITVpiDVIT2027_v1.0.hap1.chr01	3492511	3495499	-	185	-	-	-	-	-	-	-	-	-	-	-	-	-	-	-
VITVpiDVIT2027_v1.0.hap1.chr01.ver1.0.g003950.m01	VITVpiDVIT2027_v1.0.hap1.chr01	3498945	3499733	-	262	zf-C2H2_4;zf-C2H2_6	-	AT1G68360.1	C2H2 and C2HC zinc fingers superfamily protein	Vitvi05_01chr01g04680_t001	VIT_01s0011g03780.t01	Zinc finger protein 6	Regulation overview.Regulation of gene expression.Regulation of transcription.Transcription factor.C2H2 family transcription factor	-	-	-	-	-	-	-
VITVpiDVIT2027_v1.0.hap1.chr01.ver1.0.g003960.m01	VITVpiDVIT2027_v1.0.hap1.chr01	3505458	3524625	-	415	DnaJ;Prefoldin_2	CC	AT1G68370.1	Chaperone DnaJ-domain superfamily protein	Vitvi05_01chr01g04700_t001	VIT_01s0011g03790.t01	ARG1 (Altered response to gravity 1)	Transport overview.Primary Active Transporters.P-P-bond hydrolysis-driven transporters.General Secretory Pathway (Sec)	Metabolism.Primary metabolism.Protein metabolism and modification.Protein folding.Chaperone-mediated protein folding.HSP-mediated protein folding.HSP-mediated protein folding co-chaperone	-	-	-	-	-	-
VITVpiDVIT2027_v1.0.hap1.chr01.ver1.0.g003960.m02	VITVpiDVIT2027_v1.0.hap1.chr01	3505783	3524515	-	415	DnaJ;Prefoldin_2	CC	AT1G68370.1	Chaperone DnaJ-domain superfamily protein	Vitvi05_01chr01g04700_t001	VIT_01s0011g03790.t01	ARG1 (Altered response to gravity 1)	Transport overview.Primary Active Transporters.P-P-bond hydrolysis-driven transporters.General Secretory Pathway (Sec)	Metabolism.Primary metabolism.Protein metabolism and modification.Protein folding.Chaperone-mediated protein folding.HSP-mediated protein folding.HSP-mediated protein folding co-chaperone	-	-	-	-	-	-
VITVpiDVIT2027_v1.0.hap1.chr01.ver1.0.g003960.m03	VITVpiDVIT2027_v1.0.hap1.chr01	3505785	3524926	-	415	DnaJ;Prefoldin_2	CC	AT1G68370.1	Chaperone DnaJ-domain superfamily protein	Vitvi05_01chr01g04700_t001	VIT_01s0011g03790.t01	ARG1 (Altered response to gravity 1)	Transport overview.Primary Active Transporters.P-P-bond hydrolysis-driven transporters.General Secretory Pathway (Sec)	Metabolism.Primary metabolism.Protein metabolism and modification.Protein folding.Chaperone-mediated protein folding.HSP-mediated protein folding.HSP-mediated protein folding co-chaperone	-	-	-	-	-	-
VITVpiDVIT2027_v1.0.hap1.chr01.ver1.0.g003970.m01	VITVpiDVIT2027_v1.0.hap1.chr01	3509063	3509500	+	80	NDUF_B4	-	-	-	-	-	-	-	-	-	-	-	-	-	-
VITVpiDVIT2027_v1.0.hap1.chr01.ver1.0.g003980.m01	VITVpiDVIT2027_v1.0.hap1.chr01	3525341	3526324	-	327	Pkinase;PK_Tyr_Ser-Thr	-	AT4G11890.1	Protein kinase superfamily protein	Vitvi05_01chr01g04720_t001	VIT_16s0098g00080.t01	Receptor kinase homolog LRK14	Signaling.Signaling pathway.Protein kinase	-	-	-	-	-	-	-
VITVpiDVIT2027_v1.0.hap1.chr01.ver1.0.g003990.m01	VITVpiDVIT2027_v1.0.hap1.chr01	3527552	3528469	-	305	GUB_WAK_bind	-	-	-	Vitvi05_01chr01g04730_t001	VIT_01s0011g03800.t01	Protein kinase	Signaling.Signaling pathway.Protein kinase	-	-	-	-	-	-	-
VITVpiDVIT2027_v1.0.hap1.chr01.ver1.0.g004000.m01	VITVpiDVIT2027_v1.0.hap1.chr01	3530304	3556063	-	1845	Hemerythrin;Pkinase;PK_Tyr_Ser-Thr;WAK_assoc;zf-CHY;zf-RING_11;zf-RING_2;zinc_ribbon_6	-	-	-	-	VIT_01s0011g03820.t01	EMB2454 (embryo defective 2454)	Regulation overview.Regulation of gene expression.Regulation of transcription.Transcription factor.Zinc finger C3HC4 family transcription factor	-	-	-	-	-	-	-
VITVpiDVIT2027_v1.0.hap1.chr01.ver1.0.g004010.m01	VITVpiDVIT2027_v1.0.hap1.chr01	3568398	3593014	+	488	BLACT_WH;Lactamase_B;ODP	-	AT1G25375.1	Metallo-hydrolase/oxidoreductase superfamily protein	Vitvi05_01chr01g04760_t002	VIT_01s0011g03830.t01	Metallo-beta-lactamase	Metabolism.Secondary metabolism.Penicillin and cephalosporin biosynthesis	-	-	-	-	-	-	-
VITVpiDVIT2027_v1.0.hap1.chr01.ver1.0.g004020.m01	VITVpiDVIT2027_v1.0.hap1.chr01	3575159	3577742	+	520	-	-	-	-	Vitvi05_01chr12g15580_t001	-	-	-	-	-	-	-	-	-	-
VITVpiDVIT2027_v1.0.hap1.chr01.ver1.0.g004030.m01	VITVpiDVIT2027_v1.0.hap1.chr01	3593093	3595065	+	457	Branch	-	AT1G10880.1	core-2/I-branching beta-1%2C6-n-acetylglucosaminyltransferase family protein	Vitvi05_01chr01g04790_t001	VIT_01s0011g03840.t01	Unknown protein	Unknown	-	-	-	-	-	-	-
VITVpiDVIT2027_v1.0.hap1.chr01.ver1.0.g004030.m02	VITVpiDVIT2027_v1.0.hap1.chr01	3593707	3595065	+	427	Branch	-	AT1G10880.1	core-2/I-branching beta-1%2C6-n-acetylglucosaminyltransferase family protein	Vitvi05_01chr01g04790_t001	VIT_01s0011g03840.t01	Unknown protein	Unknown	-	-	-	-	-	-	-
VITVpiDVIT2027_v1.0.hap1.chr01.ver1.0.g004040.m01	VITVpiDVIT2027_v1.0.hap1.chr01	3603236	3605083	+	407	Branch	-	AT1G68380.1	Core-2/I-branching beta-1%2C6-N-acetylglucosaminyltransferase family protein	Vitvi05_01chr01g04800_t001	VIT_01s0011g03850.t01	Unknown protein	Unknown	-	-	-	-	-	-	-
VITVpiDVIT2027_v1.0.hap1.chr01.ver1.0.g004050.m01	VITVpiDVIT2027_v1.0.hap1.chr01	3606158	3609056	-	671	LRRNT_2;LRR_1;LRR_4;LRR_8;Pkinase;PK_Tyr_Ser-Thr	-	AT1G68400.1	leucine-rich repeat transmembrane protein kinase family protein	Vitvi05_01chr01g04810_t001	VIT_01s0011g03860.t01	RKL1 (Receptor-like kinase 1)	Signaling.Signaling pathway.Protein kinase	-	-	-	-	-	-	-
VITVpiDVIT2027_v1.0.hap1.chr01.ver1.0.g004060.m01	VITVpiDVIT2027_v1.0.hap1.chr01	3609039	3609474	+	118	-	-	-	-	-	-	-	-	-	-	-	-	-	-	-
VITVpiDVIT2027_v1.0.hap1.chr01.ver1.0.g004070.m01	VITVpiDVIT2027_v1.0.hap1.chr01	3609519	3609851	-	110	-	-	-	-	-	-	-	-	-	-	-	-	-	-	-
VITVpiDVIT2027_v1.0.hap1.chr01.ver1.0.g004080.m01	VITVpiDVIT2027_v1.0.hap1.chr01	3615139	3617030	+	271	FA_hydroxylase	-	AT3G02580.1	sterol 1	Vitvi05_01chr01g04820_t002	VIT_01s0011g03870.t01	Delta7 sterol C-5 desaturase	Metabolism.Secondary metabolism.Terpenoid metabolism.Monoterpenoid metabolism.Monoterpenoid biosynthesis	-	-	-	-	-	-	-
VITVpiDVIT2027_v1.0.hap1.chr01.ver1.0.g004090.m01	VITVpiDVIT2027_v1.0.hap1.chr01	3631831	3633491	+	271	FA_hydroxylase	-	AT3G02580.1	sterol 1	Vitvi05_01chr01g04840_t001	VIT_01s0011g03880.t01	Sterol-C5(6)-desaturase	Metabolism.Primary metabolism.Lipid metabolism.Steroid metabolism.Steroid biosynthesis	-	-	-	-	-	-	-
VITVpiDVIT2027_v1.0.hap1.chr01.ver1.0.g004100.m01	VITVpiDVIT2027_v1.0.hap1.chr01	3634776	3635957	-	393	Pkinase;PK_Tyr_Ser-Thr	-	AT5G20050.1	Protein kinase superfamily protein	Vitvi05_01chr01g04850_t002	VIT_01s0011g03990.t01	Receptor serine/threonine kinase PR5K-l	Signaling.Signaling pathway.Protein kinase	-	-	-	-	-	-	-
VITVpiDVIT2027_v1.0.hap1.chr01.ver1.0.g004110.m01	VITVpiDVIT2027_v1.0.hap1.chr01	3641783	3642220	-	145	-	-	-	-	Vitvi05_01chr01g04860_t002	VIT_14s0006g02640.t01	Receptor-like kinase ARK1AS	Signaling.Signaling pathway.Protein kinase	-	-	-	-	-	-	-
VITVpiDVIT2027_v1.0.hap1.chr01.ver1.0.g004120.m01	VITVpiDVIT2027_v1.0.hap1.chr01	3642350	3644874	-	383	GUB_WAK_bind	-	-	-	Vitvi05_01chr01g04860_t001	VIT_16s0148g00340.t01	Receptor kinase homolog LRK10	Signaling.Signaling pathway.Protein kinase	-	-	-	-	-	-	-
VITVpiDVIT2027_v1.0.hap1.chr01.ver1.0.g004130.m01	VITVpiDVIT2027_v1.0.hap1.chr01	3646650	3664718	-	637	GUB_WAK_bind;Pkinase;PK_Tyr_Ser-Thr	-	AT1G66910.2	Protein kinase superfamily protein	Vitvi05_01chr01g04860_t001	VIT_01s0011g03900.t01	Receptor serine/threonine kinase PR5K	Signaling.Signaling pathway.Protein kinase	-	-	-	-	-	-	-
VITVpiDVIT2027_v1.0.hap1.chr01.ver1.0.g004140.m01	VITVpiDVIT2027_v1.0.hap1.chr01	3668506	3677687	-	1107	GUB_WAK_bind;Pkinase;PK_Tyr_Ser-Thr;PP2C	-	-	-	-	VIT_01s0011g03910.t01	Protein phosphatase 2C	Signaling.Signaling pathway.Protein phosphatase.PP2C	-	-	-	-	-	-	-
VITVpiDVIT2027_v1.0.hap1.chr01.ver1.0.g004150.m01	VITVpiDVIT2027_v1.0.hap1.chr01	3680867	3681253	-	128	-	-	-	-	-	-	-	-	-	-	-	-	-	-	-
VITVpiDVIT2027_v1.0.hap1.chr01.ver1.0.g004160.m01	VITVpiDVIT2027_v1.0.hap1.chr01	3687840	3695212	+	373	Mito_carr	-	AT1G25380.2	NAD+ transporter 2	Vitvi05_01chr01g04900_t002	VIT_01s0011g03920.t01	Carrier protein, Mitochondrial	Cellular process.Cellular component organization and biogenesis.Organelle organization and biogenesis.Peroxisome organization and biogenesis	Transport overview.Electrochemical Potential-driven Transporters.Porters.Mitochondrial Carrier	Transport overview.Mitochondrial membrane transport	-	-	-	-	-
VITVpiDVIT2027_v1.0.hap1.chr01.ver1.0.g004160.m02	VITVpiDVIT2027_v1.0.hap1.chr01	3688091	3694989	+	379	Mito_carr	-	AT1G25380.2	NAD+ transporter 2	Vitvi05_01chr01g04900_t001	VIT_01s0011g03920.t01	Carrier protein, Mitochondrial	Cellular process.Cellular component organization and biogenesis.Organelle organization and biogenesis.Peroxisome organization and biogenesis	Transport overview.Electrochemical Potential-driven Transporters.Porters.Mitochondrial Carrier	Transport overview.Mitochondrial membrane transport	-	-	-	-	-
VITVpiDVIT2027_v1.0.hap1.chr01.ver1.0.g004170.m01	VITVpiDVIT2027_v1.0.hap1.chr01	3696712	3697146	-	144	-	-	AT1G66890.1	50S ribosomal-like protein	Vitvi05_01chr01g04910_t002	VIT_01s0011g03930.t01	No hit	No hit	-	-	-	-	-	-	-
VITVpiDVIT2027_v1.0.hap1.chr01.ver1.0.g004180.m01	VITVpiDVIT2027_v1.0.hap1.chr01	3696712	3697146	+	118	-	-	-	-	-	-	-	-	-	-	-	-	-	-	-
VITVpiDVIT2027_v1.0.hap1.chr01.ver1.0.g004190.m01	VITVpiDVIT2027_v1.0.hap1.chr01	3705022	3708132	-	659	GUB_WAK_bind;Pkinase;PK_Tyr_Ser-Thr	CC	AT1G25390.2	Protein kinase superfamily protein	Vitvi05_01chr01g04920_t002	VIT_01s0011g03950.t01	Wall-associated kinase	Signaling.Signaling pathway.Protein kinase	-	-	-	-	-	-	-
VITVpiDVIT2027_v1.0.hap1.chr01.ver1.0.g004190.m02	VITVpiDVIT2027_v1.0.hap1.chr01	3705250	3709023	-	659	GUB_WAK_bind;Pkinase;PK_Tyr_Ser-Thr	CC	AT1G25390.2	Protein kinase superfamily protein	Vitvi05_01chr01g04920_t002	VIT_01s0011g03950.t01	Wall-associated kinase	Signaling.Signaling pathway.Protein kinase	-	-	-	-	-	-	-
VITVpiDVIT2027_v1.0.hap1.chr01.ver1.0.g004200.m01	VITVpiDVIT2027_v1.0.hap1.chr01	3718396	3721181	-	662	GUB_WAK_bind;Pkinase;PK_Tyr_Ser-Thr	CC	AT1G25390.2	Protein kinase superfamily protein	Vitvi05_01chr01g04940_t001	VIT_01s0011g03960.t01	Protein kinase	Signaling.Signaling pathway.Protein kinase	-	-	-	-	-	-	-
VITVpiDVIT2027_v1.0.hap1.chr01.ver1.0.g004210.m01	VITVpiDVIT2027_v1.0.hap1.chr01	3724032	3724283	-	83	WAK_assoc	-	-	-	Vitvi05_01chr01g04880_t001	-	-	-	-	-	-	-	-	-	-
VITVpiDVIT2027_v1.0.hap1.chr01.ver1.0.g004220.m01	VITVpiDVIT2027_v1.0.hap1.chr01	3725983	3728750	-	654	Pkinase;PK_Tyr_Ser-Thr	CC	AT1G25390.2	Protein kinase superfamily protein	Vitvi05_01chr01g04940_t001	VIT_01s0011g03960.t01	Protein kinase	Signaling.Signaling pathway.Protein kinase	-	-	-	-	-	-	-
VITVpiDVIT2027_v1.0.hap1.chr01.ver1.0.g004230.m01	VITVpiDVIT2027_v1.0.hap1.chr01	3739440	3748697	-	710	GUB_WAK_bind;Pkinase;PK_Tyr_Ser-Thr;WAK_assoc	CC	AT1G18390.2	Serine/Threonine kinase family catalytic domain protein	Vitvi05_01chr01g04970_t001	VIT_01s0011g03980.t01	Wall-associated kinase	Signaling.Signaling pathway.Protein kinase	-	-	-	-	-	-	-
VITVpiDVIT2027_v1.0.hap1.chr01.ver1.0.g004240.m01	VITVpiDVIT2027_v1.0.hap1.chr01	3759609	3760400	-	263	GUB_WAK_bind	-	-	-	Vitvi05_01chr01g05010_t001	-	-	-	-	-	-	-	-	-	-
VITVpiDVIT2027_v1.0.hap1.chr01.ver1.0.g004250.m01	VITVpiDVIT2027_v1.0.hap1.chr01	3763496	3763939	-	147	-	-	-	-	Vitvi05_01chr01g05010_t001	VIT_14s0006g02640.t01	Receptor-like kinase ARK1AS	Signaling.Signaling pathway.Protein kinase	-	-	-	-	-	-	-
VITVpiDVIT2027_v1.0.hap1.chr01.ver1.0.g004260.m01	VITVpiDVIT2027_v1.0.hap1.chr01	3764126	3767877	-	411	GUB_WAK_bind	-	-	-	Vitvi05_01chr01g05010_t001	VIT_00s0294g00100.t01	Brassinosteroid insensitive 1-associated receptor kinase 1	Signaling.Hormone Signaling.Brassinosteroid Signaling.Brassinosteroid-mediated Signaling pathway	-	-	-	-	-	-	-
VITVpiDVIT2027_v1.0.hap1.chr01.ver1.0.g004270.m01	VITVpiDVIT2027_v1.0.hap1.chr01	3769747	3776187	+	381	DUF789	-	AT1G15030.1	hypothetical protein (DUF789)	Vitvi05_01chr01g05020_t001	VIT_01s0011g04000.t01	Unknown protein	Unknown	-	-	-	-	-	-	-
VITVpiDVIT2027_v1.0.hap1.chr01.ver1.0.g004280.m01	VITVpiDVIT2027_v1.0.hap1.chr01	3780149	3781980	-	425	GATase;Peptidase_C26	-	AT5G38200.1	Class I glutamine amidotransferase-like superfamily protein	Vitvi05_01chr01g05030_t001	VIT_01s0011g04010.t01	Catalytic	Unknown	-	-	-	-	-	-	-
VITVpiDVIT2027_v1.0.hap1.chr01.ver1.0.g004290.m01	VITVpiDVIT2027_v1.0.hap1.chr01	3784652	3786459	-	160	-	-	-	-	-	-	-	-	-	-	-	-	-	-	-
VITVpiDVIT2027_v1.0.hap1.chr01.ver1.0.g004300.m01	VITVpiDVIT2027_v1.0.hap1.chr01	3786605	3787654	+	193	DUF1218	-	AT1G68220.1	aerobic coproporphyrinogen-III oxidase (DUF1218)	Vitvi05_01chr01g05050_t001	VIT_01s0011g04020.t01	Unknown protein	Unknown	-	-	-	-	-	-	-
VITVpiDVIT2027_v1.0.hap1.chr01.ver1.0.g004310.m01	VITVpiDVIT2027_v1.0.hap1.chr01	3787961	3794364	+	293	DUF1563;Reticulon	-	AT3G18260.1	Reticulon family protein	Vitvi05_01chr01g05060_t001	VIT_17s0000g03260.t01	Reticulon (RTNLB9)	Unclear	-	-	-	-	-	-	-
VITVpiDVIT2027_v1.0.hap1.chr01.ver1.0.g004320.m01	VITVpiDVIT2027_v1.0.hap1.chr01	3798769	3805471	-	721	FERM_N_2;HLH	-	-	-	-	-	-	-	-	-	-	-	-	-	-
VITVpiDVIT2027_v1.0.hap1.chr01.ver1.0.g004330.m01	VITVpiDVIT2027_v1.0.hap1.chr01	3809287	3809511	+	74	-	-	-	-	Vitvi05_01chr01g05080_t001	VIT_01s0011g04040.t01	No hit	No hit	-	-	-	-	-	-	-
VITVpiDVIT2027_v1.0.hap1.chr01.ver1.0.g004340.m01	VITVpiDVIT2027_v1.0.hap1.chr01	3809920	3820611	-	391	CTP_transf_like	-	AT2G01220.2	Nucleotidylyl transferase superfamily protein	Vitvi05_01chr01g05090_t001	VIT_01s0011g04050.t01	Nucleotidyltransferase	Unknown	-	-	-	-	-	-	-
VITVpiDVIT2027_v1.0.hap1.chr01.ver1.0.g004350.m01	VITVpiDVIT2027_v1.0.hap1.chr01	3830021	3832907	+	713	LRRNT_2;LRR_1;LRR_4;LRR_8;LRR_Zer-1;Pkinase;PK_Tyr_Ser-Thr	-	AT2G01210.1	Leucine-rich repeat protein kinase family protein	Vitvi05_01chr01g05100_t001	VIT_01s0011g04060.t01	Receptor-like kinase RHG1	Signaling.Signaling pathway.Protein kinase	-	-	-	-	-	-	-
VITVpiDVIT2027_v1.0.hap1.chr01.ver1.0.g004360.m01	VITVpiDVIT2027_v1.0.hap1.chr01	3834109	3839784	-	286	AUX_IAA	-	-	-	-	VIT_01s0011g04070.t01	IAA34	Signaling.Hormone Signaling.Auxin Signaling.Auxin-mediated Signaling pathway	Regulation overview.Regulation of gene expression.Regulation of transcription.Transcription factor.AUXIAA family transcription factor	-	-	-	-	-	-
VITVpiDVIT2027_v1.0.hap1.chr01.ver1.0.g004370.m01	VITVpiDVIT2027_v1.0.hap1.chr01	3840785	3842926	+	346	zf-C3HC4;zf-C3HC4_2;zf-C3HC4_3;zf-rbx1;zf-RING_11;zf-RING_2;zf-RING_5;zf-RING_UBOX;zf_RING_Vps8;Zn_ribbon_RPB9	-	AT1G17970.1	RING/U-box superfamily protein	Vitvi05_01chr01g05120_t001	VIT_01s0011g04080.t01	Zinc finger (C3HC4-type ring finger)	Regulation overview.Regulation of gene expression.Regulation of transcription.Transcription factor.Zinc finger C3HC4 family transcription factor	-	-	-	-	-	-	-
VITVpiDVIT2027_v1.0.hap1.chr01.ver1.0.g004380.m01	VITVpiDVIT2027_v1.0.hap1.chr01	3843590	3852538	-	629	Abhydrolase_1;Abhydrolase_6;RsbRD_N	-	AT1G15060.3	alpha/beta hydrolase family protein	Vitvi05_01chr01g05130_t001	VIT_01s0011g04090.t01	Unknown protein	Unknown	-	-	-	-	-	-	-
VITVpiDVIT2027_v1.0.hap1.chr01.ver1.0.g004390.m01	VITVpiDVIT2027_v1.0.hap1.chr01	3852390	3852734	-	114	-	-	-	-	Vitvi05_01chr01g05150_t001	-	-	-	-	-	-	-	-	-	-
VITVpiDVIT2027_v1.0.hap1.chr01.ver1.0.g004400.m01	VITVpiDVIT2027_v1.0.hap1.chr01	3852776	3864893	+	839	ANAPC4_WD40;Beta-prop_EML;Beta-prop_TEP1_2nd;WD40;WD40_CDC20-Fz;WD40_MABP1-WDR62_2nd;WD40_WDHD1_1st	-	AT1G49540.2	elongator protein 2	Vitvi05_01chr01g05160_t001	VIT_01s0011g04130.t01	Elongator complex protein 2 (ELP2)	Unclear	-	-	-	-	-	-	-
VITVpiDVIT2027_v1.0.hap1.chr01.ver1.0.g004410.m01	VITVpiDVIT2027_v1.0.hap1.chr01	3867932	3874726	-	832	PB1	CC	AT2G01190.1	Octicosapeptide/Phox/Bem1p family protein	Vitvi05_01chr01g05170_t001	VIT_01s0011g04140.t01	Octicosapeptide/Phox/Bem1p (PB1) domain-containing protein	Unknown	-	-	-	-	-	-	-
VITVpiDVIT2027_v1.0.hap1.chr01.ver1.0.g004420.m01	VITVpiDVIT2027_v1.0.hap1.chr01	3887244	3894121	+	529	PAP2	-	-	-	Vitvi05_01chr01g05190_t001	VIT_01s0011g04160.t01	Phosphatidic acid phosphatase alpha	Metabolism.Primary metabolism.Lipid metabolism.Glycerolipid metabolism.Glycerophospholipid metabolism	Metabolism.Primary metabolism.Lipid metabolism.Ether lipid metabolism	Metabolism.Primary metabolism.Lipid metabolism.Sphingolipid metabolism	-	-	-	-	-
VITVpiDVIT2027_v1.0.hap1.chr01.ver1.0.g004430.m01	VITVpiDVIT2027_v1.0.hap1.chr01	3896685	3903004	+	457	PAP2	-	-	-	Vitvi05_01chr01g05190_t001	VIT_14s0006g02480.t01	Phosphatidic acid phosphatase alpha	Metabolism.Primary metabolism.Lipid metabolism.Glycerolipid metabolism.Glycerophospholipid metabolism	Metabolism.Primary metabolism.Lipid metabolism.Ether lipid metabolism	Metabolism.Primary metabolism.Lipid metabolism.Sphingolipid metabolism	-	-	-	-	-
VITVpiDVIT2027_v1.0.hap1.chr01.ver1.0.g004440.m01	VITVpiDVIT2027_v1.0.hap1.chr01	3906561	3914303	+	225	PAP2	-	-	-	Vitvi05_01chr01g05210_t001	VIT_14s0006g02480.t01	Phosphatidic acid phosphatase alpha	Metabolism.Primary metabolism.Lipid metabolism.Glycerolipid metabolism.Glycerophospholipid metabolism	Metabolism.Primary metabolism.Lipid metabolism.Ether lipid metabolism	Metabolism.Primary metabolism.Lipid metabolism.Sphingolipid metabolism	-	-	-	-	-
VITVpiDVIT2027_v1.0.hap1.chr01.ver1.0.g004450.m01	VITVpiDVIT2027_v1.0.hap1.chr01	3916463	3916861	+	132	-	-	AT3G62650.2	hypothetical protein	Vitvi05_01chr01g05220_t001	VIT_01s0011g04190.t01	Unknown	Unknown	-	-	-	-	-	-	-
VITVpiDVIT2027_v1.0.hap1.chr01.ver1.0.g004460.m01	VITVpiDVIT2027_v1.0.hap1.chr01	3917566	3920220	-	558	Methyltransf_31;Myb_DNA-binding;Response_reg	-	-	-	Vitvi05_01chr01g05230_t001	VIT_01s0011g04220.t01	Unknown	Unknown	-	-	-	-	-	-	-
VITVpiDVIT2027_v1.0.hap1.chr01.ver1.0.g004470.m01	VITVpiDVIT2027_v1.0.hap1.chr01	3922887	3926025	-	550	FleQ;Response_reg	-	-	-	Vitvi05_01chr01g05240_t001	VIT_01s0011g04220.t01	Unknown	Unknown	-	-	-	-	-	-	-
VITVpiDVIT2027_v1.0.hap1.chr01.ver1.0.g004480.m01	VITVpiDVIT2027_v1.0.hap1.chr01	3929935	3930480	+	110	-	-	-	-	-	-	-	-	-	-	-	-	-	-	-
VITVpiDVIT2027_v1.0.hap1.chr01.ver1.0.g004490.m01	VITVpiDVIT2027_v1.0.hap1.chr01	3932518	3932925	+	135	-	-	-	-	Vitvi05_01chr01g05250_t001	VIT_01s0011g04190.t01	Unknown	Unknown	-	-	-	-	-	-	-
VITVpiDVIT2027_v1.0.hap1.chr01.ver1.0.g004500.m01	VITVpiDVIT2027_v1.0.hap1.chr01	3944180	3951711	+	701	AA_permease;AA_permease_2	-	-	-	-	VIT_01s0011g04210.t01	Amino acid permease	Transport overview.Electrochemical Potential-driven Transporters.Porters.Amino Acid/Auxin Permease	Transport overview.Macromolecule transport.Amino acid transport	-	-	-	-	-	-
VITVpiDVIT2027_v1.0.hap1.chr01.ver1.0.g004510.m01	VITVpiDVIT2027_v1.0.hap1.chr01	3952209	3954914	-	602	Myb_DNA-binding;Response_reg	-	-	-	Vitvi05_01chr01g05280_t001	VIT_01s0011g04220.t01	Unknown	Unknown	-	-	-	-	-	-	-
VITVpiDVIT2027_v1.0.hap1.chr01.ver1.0.g004520.m01	VITVpiDVIT2027_v1.0.hap1.chr01	3956565	3961273	+	243	Rad60-SLD;ubiquitin	-	AT1G68185.3	Ubiquitin-like superfamily protein	Vitvi05_01chr01g05290_t001	VIT_01s0011g04230.t01	Ubiquitin family	Unclear	-	-	-	-	-	-	-
VITVpiDVIT2027_v1.0.hap1.chr01.ver1.0.g004530.m01	VITVpiDVIT2027_v1.0.hap1.chr01	3968168	3975667	+	455	CCT;Neuropeptide_S;zf-B_box	-	-	-	-	VIT_01s0011g04250.t01	Zinc finger (B-box type)	Regulation overview.Regulation of gene expression.Regulation of transcription.Transcription factor.Zinc finger B-box family transcription factor	-	-	-	-	-	-	-
VITVpiDVIT2027_v1.0.hap1.chr01.ver1.0.g004540.m01	VITVpiDVIT2027_v1.0.hap1.chr01	3976268	3976819	-	142	-	-	-	-	-	-	-	-	-	-	-	-	-	-	-
VITVpiDVIT2027_v1.0.hap1.chr01.ver1.0.g004550.m01	VITVpiDVIT2027_v1.0.hap1.chr01	3977021	3980067	+	396	zf-CCCH;zf-CCCH_2;zf-CCCH_4;zf_CCCH_4	CC	-	-	Vitvi05_01chr01g05310_t001	VIT_01s0011g04260.t01	Zinc finger (CCCH-type) family protein	Regulation overview.Regulation of gene expression.Regulation of transcription.Transcription factor.C3H family transcription factor	-	-	-	-	-	-	-
VITVpiDVIT2027_v1.0.hap1.chr01.ver1.0.g004560.m01	VITVpiDVIT2027_v1.0.hap1.chr01	3983550	3984884	+	205	-	-	-	-	-	-	-	-	-	-	-	-	-	-	-
VITVpiDVIT2027_v1.0.hap1.chr01.ver1.0.g004570.m01	VITVpiDVIT2027_v1.0.hap1.chr01	3990922	3991245	+	107	-	-	-	-	Vitvi05_01chr01g05360_t001	-	-	-	-	-	-	-	-	-	-
VITVpiDVIT2027_v1.0.hap1.chr01.ver1.0.g004580.m01	VITVpiDVIT2027_v1.0.hap1.chr01	3993418	3997322	-	439	Pkinase;PK_Tyr_Ser-Thr	-	AT5G42440.1	Protein kinase superfamily protein	Vitvi05_01chr01g05370_t001	VIT_01s0011g04270.t01	Receptor kinase homolog LRK10	Signaling.Signaling pathway.Protein kinase	-	-	-	-	-	-	-
VITVpiDVIT2027_v1.0.hap1.chr01.ver1.0.g004590.m01	VITVpiDVIT2027_v1.0.hap1.chr01	3999682	4001850	-	635	GUB_WAK_bind;Pkinase;PK_Tyr_Ser-Thr;WAK_assoc	-	AT5G38240.1	Protein kinase family protein	Vitvi05_01chr01g05390_t001	VIT_01s0011g04280.t01	Receptor-like kinase ARK1AS	Signaling.Signaling pathway.Protein kinase	-	-	-	-	-	-	-
VITVpiDVIT2027_v1.0.hap1.chr01.ver1.0.g004600.m01	VITVpiDVIT2027_v1.0.hap1.chr01	4003456	4006149	-	633	GUB_WAK_bind;Pkinase;PK_Tyr_Ser-Thr;WAK_assoc	-	AT5G38260.1	Protein kinase superfamily protein	Vitvi05_01chr01g05420_t001	VIT_01s0011g04290.t01	Receptor serine/threonine kinase PR5K	Signaling.Signaling pathway.Protein kinase	-	-	-	-	-	-	-
VITVpiDVIT2027_v1.0.hap1.chr01.ver1.0.g004610.m01	VITVpiDVIT2027_v1.0.hap1.chr01	4006150	4007258	-	79	-	-	-	-	-	-	-	-	-	-	-	-	-	-	-
VITVpiDVIT2027_v1.0.hap1.chr01.ver1.0.g004620.m01	VITVpiDVIT2027_v1.0.hap1.chr01	4008442	4008930	-	162	Prok-RING_4;zf-C3HC4;zf-C3HC4_2;zf-C3HC4_3;zf-rbx1;zf-RING_11;zf-RING_16;zf-RING_2;zf-RING_5;zf-RING_UBOX	-	AT1G15100.1	RING-H2 finger A2A	Vitvi05_01chr01g05430_t001	VIT_01s0011g02390.t01	Unknown	Unknown	-	-	-	-	-	-	-
VITVpiDVIT2027_v1.0.hap1.chr01.ver1.0.g004630.m01	VITVpiDVIT2027_v1.0.hap1.chr01	4008991	4009146	+	51	-	-	-	-	-	-	-	-	-	-	-	-	-	-	-
VITVpiDVIT2027_v1.0.hap1.chr01.ver1.0.g004640.m01	VITVpiDVIT2027_v1.0.hap1.chr01	4010082	4010963	-	99	-	-	-	-	-	-	-	-	-	-	-	-	-	-	-
VITVpiDVIT2027_v1.0.hap1.chr01.ver1.0.g004650.m01	VITVpiDVIT2027_v1.0.hap1.chr01	4010170	4010499	+	109	-	-	-	-	Vitvi05_01chr01g05440_t001	-	-	-	-	-	-	-	-	-	-
VITVpiDVIT2027_v1.0.hap1.chr01.ver1.0.g004660.m01	VITVpiDVIT2027_v1.0.hap1.chr01	4015016	4023593	-	716	MTPAP-like_central;NTP_transf_2;PAP_central;PAP_NTPase	CC	AT1G17980.1	poly(A) polymerase 1	Vitvi05_01chr01g05450_t002	VIT_01s0011g04320.t01	Poly(A) polymerase	Metabolism.Primary metabolism.Nucleobase, nucleoside, nucleotide, nucleic acid metabolism.Nucleic acid metabolism.RNA metabolism.RNA catabolism.RNA surveillance	-	-	-	-	-	-	-
VITVpiDVIT2027_v1.0.hap1.chr01.ver1.0.g004660.m02	VITVpiDVIT2027_v1.0.hap1.chr01	4015016	4023593	-	748	MTPAP-like_central;NTP_transf_2;PAP_central;PAP_NTPase	CC	AT1G17980.1	poly(A) polymerase 1	Vitvi05_01chr01g05450_t001	VIT_01s0011g04320.t01	Poly(A) polymerase	Metabolism.Primary metabolism.Nucleobase, nucleoside, nucleotide, nucleic acid metabolism.Nucleic acid metabolism.RNA metabolism.RNA catabolism.RNA surveillance	-	-	-	-	-	-	-
VITVpiDVIT2027_v1.0.hap1.chr01.ver1.0.g004670.m01	VITVpiDVIT2027_v1.0.hap1.chr01	4025596	4031882	-	379	2OG-FeII_Oxy	-	AT3G18210.2	2-oxoglutarate (2OG) and Fe(II)-dependent oxygenase superfamily protein	Vitvi05_01chr01g05460_t001	VIT_01s0011g04340.t01	2OG-Fe(II) oxygenase	Metabolism.Cellular metabolism.Oxidation reduction.2OG-Fe(II) oxygenase superfamily	-	-	-	-	-	-	-
VITVpiDVIT2027_v1.0.hap1.chr01.ver1.0.g004680.m01	VITVpiDVIT2027_v1.0.hap1.chr01	4033867	4042850	-	1210	PHL;Spt20_SEP	-	-	-	Vitvi05_01chr01g05470_t002	-	-	-	-	-	-	-	-	-	-
VITVpiDVIT2027_v1.0.hap1.chr01.ver1.0.g004680.m02	VITVpiDVIT2027_v1.0.hap1.chr01	4033867	4042850	-	1231	PHL;Spt20_SEP	-	-	-	Vitvi05_01chr01g05470_t001	-	-	-	-	-	-	-	-	-	-
VITVpiDVIT2027_v1.0.hap1.chr01.ver1.0.g004690.m01	VITVpiDVIT2027_v1.0.hap1.chr01	4050416	4055079	+	393	Glycolytic	-	AT2G01140.1	Aldolase superfamily protein	Vitvi05_01chr01g05490_t001	VIT_01s0011g04350.t01	fructose-bisphosphate aldolase, chloroplast precursor	Metabolism.Primary metabolism.Carbohydrate metabolism.Glycolysis Gluconeogenesis	Metabolism.Primary metabolism.Carbohydrate metabolism.Monosaccharide metabolism.Monosaccharide catabolism.Pentose-phosphate shunt	Metabolism.Primary metabolism.Carbohydrate metabolism.Monosaccharide metabolism.Fructose and mannose metabolism	Metabolism.Primary metabolism.Carbon fixation	-	-	-	-
VITVpiDVIT2027_v1.0.hap1.chr01.ver1.0.g004700.m01	VITVpiDVIT2027_v1.0.hap1.chr01	4056424	4081140	+	1195	AAA_19;AAA_22;DEAD;Dicer_dimer;dsrm;HA2_C;HA2_N;Helicase_C;OB_NTP_bind	-	AT2G01130.1	DEA(D/H)-box RNA helicase family protein	Vitvi05_01chr01g05500_t001	VIT_01s0011g04360.t01	DEAH (Asp-Glu-Ala-His) box polypeptide 36	Metabolism.Primary metabolism.Nucleobase, nucleoside, nucleotide, nucleic acid metabolism.Nucleic acid metabolism.RNA metabolism.RNA processing.mRNA processing.mRNA splicing	Metabolism.Primary metabolism.Nucleobase, nucleoside, nucleotide, nucleic acid metabolism.Nucleic acid metabolism.DNA metabolism	-	-	-	-	-	-
VITVpiDVIT2027_v1.0.hap1.chr01.ver1.0.g004710.m01	VITVpiDVIT2027_v1.0.hap1.chr01	4090236	4097915	+	406	PSS	-	AT1G15110.4	phosphatidyl serine synthase family protein	Vitvi05_01chr01g05530_t001	VIT_01s0011g04370.t01	Phosphatidylserine synthase 2	Metabolism.Primary metabolism.Lipid metabolism.Glycerolipid metabolism.Glycerophospholipid metabolism.Glycerophospholipid biosynthesis	-	-	-	-	-	-	-
VITVpiDVIT2027_v1.0.hap1.chr01.ver1.0.g004720.m01	VITVpiDVIT2027_v1.0.hap1.chr01	4099435	4101424	-	452	4HBT_2;Acyl-ACP_TE;Acyl-ACP_TE_C	-	-	-	Vitvi05_01chr01g05540_t002	VIT_01s0011g04380.t01	Acyl-(acyl carrier protein) thioesterase	Metabolism.Primary metabolism.Lipid metabolism.Fatty acid metabolism.Fatty acid biosynthesis	-	-	-	-	-	-	-
VITVpiDVIT2027_v1.0.hap1.chr01.ver1.0.g004730.m01	VITVpiDVIT2027_v1.0.hap1.chr01	4104852	4107008	-	718	PPR;PPR_1;PPR_2;PPR_3;PPR_long	-	AT1G22960.2	Pentatricopeptide repeat (PPR) superfamily protein	Vitvi05_01chr01g05550_t001	VIT_01s0011g04390.t01	Pentatricopeptide (PPR) repeat-containing protein	Diverse functions.Gene family with diverse functions.Pentatricopeptide domain family	-	-	-	-	-	-	-
VITVpiDVIT2027_v1.0.hap1.chr01.ver1.0.g004740.m01	VITVpiDVIT2027_v1.0.hap1.chr01	4108918	4115596	-	481	AAA;AAA_16;AAA_19;AAA_22;ATPase_2;Mg_chelatase;NACHT;NPHP3_N;ORC4_C;TniB	-	AT2G01120.2	origin recognition complex subunit 4	Vitvi05_01chr01g05560_t001	VIT_01s0011g04400.t01	Origin recognition complex subunit 4	Cellular process.Cell growth and death	Metabolism.Primary metabolism.Nucleobase, nucleoside, nucleotide, nucleic acid metabolism.Nucleic acid metabolism.DNA metabolism.DNA replication	-	-	-	-	-	-
VITVpiDVIT2027_v1.0.hap1.chr01.ver1.0.g004750.m01	VITVpiDVIT2027_v1.0.hap1.chr01	4115965	4120947	+	352	TatC	-	AT2G01110.1	Sec-independent periplasmic protein translocase	Vitvi05_01chr01g05570_t001	VIT_01s0011g04410.t01	APG2 (albino and pale green 2)	Metabolism.Primary metabolism.Protein metabolism and modification.Protein folding.Protein export	Transport overview.Macromolecule transport.Protein transport.Thylakoid targeting pathway	Transport overview.Electrochemical Potential-driven Transporters.Porters.Twin Arginine Targeting	Cellular process.Cellular component organization and biogenesis.Organelle organization and biogenesis.Plastid organization and biogenesis.Thylakoid organization and biogenesis	-	-	-	-
VITVpiDVIT2027_v1.0.hap1.chr01.ver1.0.g004760.m01	VITVpiDVIT2027_v1.0.hap1.chr01	4121368	4129246	-	837	GCIP_C;GCIP_N;MatE	-	-	-	-	VIT_01s0011g04430.t01	MATE efflux family protein	Transport overview.Electrochemical Potential-driven Transporters.Porters.Multidrug/Oligosaccharidyl-lipid/Polysaccharide Flippase.Multi Antimicrobial Extrusion	Transport overview.Macromolecule transport.Multidrug transport	-	-	-	-	-	-
VITVpiDVIT2027_v1.0.hap1.chr01.ver1.0.g004770.m01	VITVpiDVIT2027_v1.0.hap1.chr01	4138107	4141478	-	481	MatE	-	AT1G15180.1	MATE efflux family protein	Vitvi05_01chr01g05610_t001	VIT_01s0011g04450.t01	MATE efflux family protein	Transport overview.Electrochemical Potential-driven Transporters.Porters.Multidrug/Oligosaccharidyl-lipid/Polysaccharide Flippase.Multi Antimicrobial Extrusion	Transport overview.Macromolecule transport.Multidrug transport	-	-	-	-	-	-
VITVpiDVIT2027_v1.0.hap1.chr01.ver1.0.g004780.m01	VITVpiDVIT2027_v1.0.hap1.chr01	4142649	4145447	+	479	MatE	-	AT2G34360.1	MATE efflux family protein	Vitvi05_01chr01g05620_t001	VIT_01s0011g04460.t01	MATE efflux family protein	Transport overview.Electrochemical Potential-driven Transporters.Porters.Multidrug/Oligosaccharidyl-lipid/Polysaccharide Flippase.Multi Antimicrobial Extrusion	Transport overview.Macromolecule transport.Multidrug transport	-	-	-	-	-	-
VITVpiDVIT2027_v1.0.hap1.chr01.ver1.0.g004790.m01	VITVpiDVIT2027_v1.0.hap1.chr01	4151572	4152738	-	388	Beta-prop_KIB1-4;F-box;F-box-like	-	AT5G55150.1	F-box SKIP23-like protein (DUF295)	Vitvi05_01chr01g05630_t001	VIT_18s0001g00600.t01	F-box family protein	Metabolism.Primary metabolism.Protein metabolism and modification.Proteolysis.cytoplasmic and nuclear protein degradation.Ubiquitin-mediated proteolysis	-	-	-	-	-	-	-
VITVpiDVIT2027_v1.0.hap1.chr01.ver1.0.g004800.m01	VITVpiDVIT2027_v1.0.hap1.chr01	4159154	4163980	-	607	Beta-prop_KIB1-4;F-box;F-box-like	-	-	-	-	VIT_18s0001g00600.t01	F-box family protein	Metabolism.Primary metabolism.Protein metabolism and modification.Proteolysis.cytoplasmic and nuclear protein degradation.Ubiquitin-mediated proteolysis	-	-	-	-	-	-	-
VITVpiDVIT2027_v1.0.hap1.chr01.ver1.0.g004810.m01	VITVpiDVIT2027_v1.0.hap1.chr01	4164835	4171250	-	186	ASF1_hist_chap	-	AT1G66740.1	ASF1 like histone chaperone	Vitvi05_01chr01g05660_t001	VIT_01s0011g04480.t01	Histone chaperone ASF1B (Anti-silencing 1b)	Metabolism.Primary metabolism.Nucleobase, nucleoside, nucleotide, nucleic acid metabolism.Nucleic acid metabolism.DNA metabolism.DNA replication	-	-	-	-	-	-	-
VITVpiDVIT2027_v1.0.hap1.chr01.ver1.0.g004820.m01	VITVpiDVIT2027_v1.0.hap1.chr01	4180486	4186014	+	557	AAA_16;ATP-synt_ab;ATP-synt_ab_N;ATP-synt_VA_C;Synthase_beta	-	AT5G08690.1	ATP synthase alpha/beta family protein	Vitvi05_01chr01g05670_t001	VIT_01s0011g04490.t01	ATP synthase beta chain 2, mitochondrial	Metabolism.Primary metabolism.Generation of metabolite precursors and energy.Electron transport.Respiratory-chain phosphorylation	Transport overview.Primary Active Transporters.P-P-bond hydrolysis-driven transporters.H+ or Na+ trsloc F-t, V-t and A-t ATPase	Transport overview.Ion transport.Cation transport.Proton transport	-	-	-	-	-
VITVpiDVIT2027_v1.0.hap1.chr01.ver1.0.g004830.m01	VITVpiDVIT2027_v1.0.hap1.chr01	4186773	4186964	-	63	-	-	-	-	-	-	-	-	-	-	-	-	-	-	-
VITVpiDVIT2027_v1.0.hap1.chr01.ver1.0.g004840.m01	VITVpiDVIT2027_v1.0.hap1.chr01	4186948	4192973	+	290	FAD_binding_6;NAD_binding_1	-	AT1G15140.1	FAD/NAD(P)-binding oxidoreductase	Vitvi05_01chr01g05680_t001	VIT_01s0011g04500.t01	Oxidoreductase NAD-binding domain	Unclear	-	-	-	-	-	-	-
VITVpiDVIT2027_v1.0.hap1.chr01.ver1.0.g004850.m01	VITVpiDVIT2027_v1.0.hap1.chr01	4194069	4195091	-	340	-	CC	AT2G01100.3	FAM133-like protein	Vitvi05_01chr01g05690_t001	VIT_01s0011g04510.t01	No hit	No hit	-	-	-	-	-	-	-
VITVpiDVIT2027_v1.0.hap1.chr01.ver1.0.g004860.m01	VITVpiDVIT2027_v1.0.hap1.chr01	4197843	4205679	+	873	ALIX_LYPXL_bnd;BRO1;zf-C4H2	CC	AT1G15130.1	Endosomal targeting BRO1-like domain-containing protein	Vitvi05_01chr01g05700_t001	VIT_01s0011g04520.t01	Programmed cell death 6-interacting protein	Transport overview.Macromolecule transport.Protein transport.Tethering factors	Cellular process.Cell growth and death.Cell death	-	-	-	-	-	-
VITVpiDVIT2027_v1.0.hap1.chr01.ver1.0.g004870.m01	VITVpiDVIT2027_v1.0.hap1.chr01	4207107	4215193	-	420	TPR_1;TPR_11;TPR_16;TPR_17;TPR_19;TPR_2;TTC5_OB	-	-	-	Vitvi05_01chr01g05710_t001	VIT_01s0011g04530.t01	Tetratricopeptide repeat protein 5	Unknown	-	-	-	-	-	-	-
VITVpiDVIT2027_v1.0.hap1.chr01.ver1.0.g004880.m01	VITVpiDVIT2027_v1.0.hap1.chr01	4216365	4218130	+	359	Lipase_GDSL	-	AT1G71120.1	GDSL-motif lipase/hydrolase 6	Vitvi05_01chr01g05720_t001	VIT_01s0011g04540.t01	Lipase GDSL 6	Unclear	-	-	-	-	-	-	-
VITVpiDVIT2027_v1.0.hap1.chr01.ver1.0.g004890.m01	VITVpiDVIT2027_v1.0.hap1.chr01	4219618	4220163	+	181	PADRE	-	AT3G03280.1	hypothetical protein	Vitvi05_01chr01g05730_t001	VIT_01s0011g04550.t01	Unknown protein	Unknown	-	-	-	-	-	-	-
VITVpiDVIT2027_v1.0.hap1.chr01.ver1.0.g004900.m01	VITVpiDVIT2027_v1.0.hap1.chr01	4221630	4232811	+	340	Cons_hypoth95;Methyltransf_11;Methyltransf_12;Methyltransf_23;Methyltransf_25;Methyltransf_31;Methyltransf_32;MTS;TehB	-	AT1G66680.1	S-adenosyl-L-methionine-dependent methyltransferases superfamily protein	Vitvi05_01chr01g05740_t001	VIT_01s0011g04560.t01	S locus-linked protein SLL2	Metabolism.Cellular metabolism.Amino acid derivative metabolism.S-adenosylmethionine metabolism	-	-	-	-	-	-	-
VITVpiDVIT2027_v1.0.hap1.chr01.ver1.0.g004910.m01	VITVpiDVIT2027_v1.0.hap1.chr01	4229373	4230971	+	241	-	-	-	-	Vitvi05_01chr04g09430_t002	VIT_14s0006g01190.t01	No hit	No hit	-	-	-	-	-	-	-
VITVpiDVIT2027_v1.0.hap1.chr01.ver1.0.g004920.m01	VITVpiDVIT2027_v1.0.hap1.chr01	4233999	4234226	+	75	-	-	-	-	Vitvi05_01chr01g05750_t001	VIT_01s0011g04570.t01	No hit	No hit	-	-	-	-	-	-	-
VITVpiDVIT2027_v1.0.hap1.chr01.ver1.0.g004930.m01	VITVpiDVIT2027_v1.0.hap1.chr01	4236249	4236587	+	92	-	-	-	-	-	-	-	-	-	-	-	-	-	-	-
VITVpiDVIT2027_v1.0.hap1.chr01.ver1.0.g004940.m01	VITVpiDVIT2027_v1.0.hap1.chr01	4237057	4237770	-	123	OM14_C	CC	-	-	Vitvi05_01chr01g05770_t001	VIT_14s0006g02060.t01	Unknown	Unknown	-	-	-	-	-	-	-
VITVpiDVIT2027_v1.0.hap1.chr01.ver1.0.g004950.m01	VITVpiDVIT2027_v1.0.hap1.chr01	4243917	4246766	+	267	Baculo_IE-1;DUF3675;Orthopox_F8;RINGv;zf-RING_2	-	AT2G01275.4	RING/FYVE/PHD zinc finger superfamily protein	Vitvi05_01chr01g05780_t001	VIT_01s0011g04590.t01	Zinc finger (C3HC4-type ring finger)	Regulation overview.Regulation of gene expression.Regulation of transcription.Transcription factor.Zinc finger C3HC4 family transcription factor	-	-	-	-	-	-	-
VITVpiDVIT2027_v1.0.hap1.chr01.ver1.0.g004960.m01	VITVpiDVIT2027_v1.0.hap1.chr01	4247937	4257011	-	515	Evr1_Alr;Thioredoxin	-	AT2G01270.1	quiescin-sulfhydryl oxidase 2	Vitvi05_01chr01g05790_t001	VIT_01s0011g04600.t01	Quiescin-sulfhydryl oxidase 2 ATQSOX2	Unclear	-	-	-	-	-	-	-
VITVpiDVIT2027_v1.0.hap1.chr01.ver1.0.g004960.m02	VITVpiDVIT2027_v1.0.hap1.chr01	4248429	4256941	-	520	Evr1_Alr;Thioredoxin	-	AT2G01270.1	quiescin-sulfhydryl oxidase 2	Vitvi05_01chr01g05790_t001	VIT_01s0011g04600.t01	Quiescin-sulfhydryl oxidase 2 ATQSOX2	Unclear	-	-	-	-	-	-	-
VITVpiDVIT2027_v1.0.hap1.chr01.ver1.0.g004970.m01	VITVpiDVIT2027_v1.0.hap1.chr01	4259778	4264076	+	223	Maf1	-	AT5G13240.1	transcription regulator	Vitvi05_01chr01g05800_t001	VIT_01s0011g04610.t01	Repressor of RNA polymerase III transcription MAF1	Metabolism.Primary metabolism.Nucleobase, nucleoside, nucleotide, nucleic acid metabolism.Nucleic acid metabolism.RNA metabolism	-	-	-	-	-	-	-
VITVpiDVIT2027_v1.0.hap1.chr01.ver1.0.g004980.m01	VITVpiDVIT2027_v1.0.hap1.chr01	4265766	4270477	-	536	TctB;Tweety	CC	AT1G71110.1	transmembrane protein	Vitvi05_01chr01g05810_t001	VIT_01s0011g04620.t01	Unknown protein	Unknown	-	-	-	-	-	-	-
VITVpiDVIT2027_v1.0.hap1.chr01.ver1.0.g004990.m01	VITVpiDVIT2027_v1.0.hap1.chr01	4279620	4280429	-	269	Rib_5-P_isom_A	-	AT2G01290.1	ribose-5-phosphate isomerase 2	Vitvi05_01chr01g05820_t001	VIT_01s0011g04630.t01	Ribose 5-phosphate isomerase	Metabolism.Primary metabolism.Carbohydrate metabolism.Monosaccharide metabolism.Monosaccharide catabolism.Pentose-phosphate shunt	Metabolism.Primary metabolism.Carbon fixation	Metabolism.Primary metabolism.Generation of metabolite precursors and energy.Photosynthesis.Calvin cycle	-	-	-	-	-
VITVpiDVIT2027_v1.0.hap1.chr01.ver1.0.g005000.m01	VITVpiDVIT2027_v1.0.hap1.chr01	4283419	4292035	-	533	Mem_trans	-	AT1G71090.1	Auxin efflux carrier family protein	Vitvi05_01chr14g15840_t001	VIT_01s0011g04640.t01	Auxin Efflux Carrier	Signaling.Hormone Signaling.Auxin Signaling.Auxin transport	Transport overview.Electrochemical Potential-driven Transporters.Porters.Auxin Efflux Carrier	-	-	-	-	-	-
VITVpiDVIT2027_v1.0.hap1.chr01.ver1.0.g005010.m01	VITVpiDVIT2027_v1.0.hap1.chr01	4293210	4293530	-	106	-	-	-	-	Vitvi05_01chr01g05920_t001	-	-	-	-	-	-	-	-	-	-
VITVpiDVIT2027_v1.0.hap1.chr01.ver1.0.g005020.m01	VITVpiDVIT2027_v1.0.hap1.chr01	4296288	4297952	+	182	-	-	-	-	-	-	-	-	-	-	-	-	-	-	-
VITVpiDVIT2027_v1.0.hap1.chr01.ver1.0.g005030.m01	VITVpiDVIT2027_v1.0.hap1.chr01	4299177	4299623	-	148	-	-	AT2G01300.1	mediator of RNA polymerase II transcription subunit	Vitvi05_01chr01g05870_t001	VIT_01s0011g04650.t01	Unknown protein	Unknown	-	-	-	-	-	-	-
VITVpiDVIT2027_v1.0.hap1.chr01.ver1.0.g005040.m01	VITVpiDVIT2027_v1.0.hap1.chr01	4299177	4299623	+	138	-	-	-	-	-	-	-	-	-	-	-	-	-	-	-
VITVpiDVIT2027_v1.0.hap1.chr01.ver1.0.g005050.m01	VITVpiDVIT2027_v1.0.hap1.chr01	4301684	4302295	-	203	-	-	-	-	Vitvi05_01chr01g05880_t001	VIT_01s0011g04660.t01	Unknown protein	Unknown	-	-	-	-	-	-	-
VITVpiDVIT2027_v1.0.hap1.chr01.ver1.0.g005060.m01	VITVpiDVIT2027_v1.0.hap1.chr01	4302904	4312420	-	728	ABC2_membrane;ABC_tran;SMC_N	-	AT2G01320.4	ABC-2 type transporter family protein	Vitvi05_01chr01g05890_t001	VIT_01s0011g04670.t01	ABC transporter G member 2	Transport overview.Macromolecule transport.Multidrug transport.Multidrug ABC transport	-	-	-	-	-	-	-
VITVpiDVIT2027_v1.0.hap1.chr01.ver1.0.g005060.m02	VITVpiDVIT2027_v1.0.hap1.chr01	4302904	4312525	-	729	ABC2_membrane;ABC_tran;SMC_N	-	AT2G01320.2	ABC-2 type transporter family protein	Vitvi05_01chr01g05890_t001	VIT_01s0011g04670.t01	ABC transporter G member 2	Transport overview.Macromolecule transport.Multidrug transport.Multidrug ABC transport	-	-	-	-	-	-	-
VITVpiDVIT2027_v1.0.hap1.chr01.ver1.0.g005070.m01	VITVpiDVIT2027_v1.0.hap1.chr01	4317109	4322862	+	401	Branch	-	AT1G71070.1	Core-2/I-branching beta-1%2C6-N-acetylglucosaminyltransferase family protein	Vitvi05_01chr01g05900_t001	VIT_01s0011g04680.t01	Glycosyltransferase family 14	Metabolism.Primary metabolism.Carbohydrate metabolism.Polysaccharide metabolism	-	-	-	-	-	-	-
VITVpiDVIT2027_v1.0.hap1.chr01.ver1.0.g005080.m01	VITVpiDVIT2027_v1.0.hap1.chr01	4324106	4325701	+	531	C5HCH;PPR;PPR_1;PPR_2;PPR_3;PPR_long;Rib_mS39_PPR	-	AT1G71060.1	Tetratricopeptide repeat (TPR)-like superfamily protein	Vitvi05_01chr01g05910_t001	VIT_01s0011g04690.t01	Pentatricopeptide (PPR) repeat-containing protein	Diverse functions.Gene family with diverse functions.Pentatricopeptide domain family	-	-	-	-	-	-	-
VITVpiDVIT2027_v1.0.hap1.chr01.ver1.0.g005090.m01	VITVpiDVIT2027_v1.0.hap1.chr01	4326496	4327515	+	151	-	-	-	-	-	-	-	-	-	-	-	-	-	-	-
VITVpiDVIT2027_v1.0.hap1.chr01.ver1.0.g005100.m01	VITVpiDVIT2027_v1.0.hap1.chr01	4326496	4327515	-	339	Fasciclin	-	AT5G40940.1	putative fasciclin-like arabinogalactan protein 20	Vitvi05_01chr01g05920_t001	-	-	-	-	-	-	-	-	-	-
VITVpiDVIT2027_v1.0.hap1.chr01.ver1.0.g005110.m01	VITVpiDVIT2027_v1.0.hap1.chr01	4330040	4330357	-	105	-	-	-	-	Vitvi05_01chr01g05930_t001	-	-	-	-	-	-	-	-	-	-
VITVpiDVIT2027_v1.0.hap1.chr01.ver1.0.g005120.m01	VITVpiDVIT2027_v1.0.hap1.chr01	4332391	4332738	-	115	-	-	-	-	-	-	-	-	-	-	-	-	-	-	-
VITVpiDVIT2027_v1.0.hap1.chr01.ver1.0.g005130.m01	VITVpiDVIT2027_v1.0.hap1.chr01	4333034	4335651	-	110	-	-	-	-	Vitvi05_01chr01g05940_t001	-	-	-	-	-	-	-	-	-	-
VITVpiDVIT2027_v1.0.hap1.chr01.ver1.0.g005140.m01	VITVpiDVIT2027_v1.0.hap1.chr01	4341351	4347224	+	234	HMA	-	-	-	-	VIT_01s0011g04700.t01	Heavy-metal-associated domain-containing protein	Unclear	-	-	-	-	-	-	-
VITVpiDVIT2027_v1.0.hap1.chr01.ver1.0.g005150.m01	VITVpiDVIT2027_v1.0.hap1.chr01	4352209	4354853	+	391	HMA	CC	AT1G23000.1	Heavy metal transport/detoxification superfamily protein	Vitvi05_01chr01g05960_t001	VIT_01s0011g04710.t01	Copper-binding family protein	Unclear	-	-	-	-	-	-	-
VITVpiDVIT2027_v1.0.hap1.chr01.ver1.0.g005160.m01	VITVpiDVIT2027_v1.0.hap1.chr01	4365038	4368893	+	577	Cu-oxidase;Cu-oxidase_2;Cu-oxidase_3	-	AT1G23010.1	Cupredoxin superfamily protein	Vitvi05_01chr01g05980_t001	VIT_01s0011g04720.t01	Multi copper oxidase type 1	Metabolism.Cellular metabolism.Oxidation reduction.Copper oxidase family	Response to stimulus.Stress response.Biotic stress response	-	-	-	-	-	-
VITVpiDVIT2027_v1.0.hap1.chr01.ver1.0.g005170.m01	VITVpiDVIT2027_v1.0.hap1.chr01	4366739	4367038	-	99	-	-	-	-	-	-	-	-	-	-	-	-	-	-	-
VITVpiDVIT2027_v1.0.hap1.chr01.ver1.0.g005180.m01	VITVpiDVIT2027_v1.0.hap1.chr01	4412028	4420074	+	130	-	-	-	-	-	-	-	-	-	-	-	-	-	-	-
VITVpiDVIT2027_v1.0.hap1.chr01.ver1.0.g005190.m01	VITVpiDVIT2027_v1.0.hap1.chr01	4421829	4423513	+	225	Myb_DNA-binding;Myb_DNA-bind_6	-	AT4G38620.1	myb domain protein 4	Vitvi05_01chr01g06040_t001	VIT_01s0011g04760.t01	Myb domain protein 4	Regulation overview.Regulation of gene expression.Regulation of transcription.Transcription factor.MYB family transcription factor	-	-	-	-	-	-	-
VITVpiDVIT2027_v1.0.hap1.chr01.ver1.0.g005200.m01	VITVpiDVIT2027_v1.0.hap1.chr01	4451408	4455894	+	639	Arm;ARM_ARMC5;Cnd1;MOR2-PAG1_C;TOR1L1_N;U-box;zf-Nse	CC	AT1G71020.1	ARM repeat superfamily protein	Vitvi05_01chr01g06060_t001	VIT_01s0011g04770.t01	Armadillo/beta-catenin repeat / U-box domain-containing protein	Unknown	-	-	-	-	-	-	-
VITVpiDVIT2027_v1.0.hap1.chr01.ver1.0.g005210.m01	VITVpiDVIT2027_v1.0.hap1.chr01	4457612	4460781	+	231	PADRE	CC	AT2G01340.1	plastid movement impaired protein	Vitvi05_01chr01g06070_t001	VIT_01s0011g04780.t01	Unknown protein	Unknown	-	-	-	-	-	-	-
VITVpiDVIT2027_v1.0.hap1.chr01.ver1.0.g005220.m01	VITVpiDVIT2027_v1.0.hap1.chr01	4464664	4478601	-	1774	FYVE;PIP5K	CC	AT1G71010.1	FORMS APLOID AND BINUCLEATE CELLS 1C	Vitvi05_01chr01g06100_t002	VIT_01s0011g04790.t01	1-phosphatidylinositol-3-phosphate 5-kinase	Metabolism.Primary metabolism.Carbohydrate metabolism.Monosaccharide metabolism.Inositol phosphate metabolism	Signaling.Signaling pathway.Phosphatidylinositol Signaling	Cellular process.Cellular component organization and biogenesis.Cytoskeleton organization and biogenesis.Actin organization and biogenesis	Transport overview.Macromolecule transport.Protein transport.Protein coat	-	-	-	-
VITVpiDVIT2027_v1.0.hap1.chr01.ver1.0.g005230.m01	VITVpiDVIT2027_v1.0.hap1.chr01	4484284	4493050	-	331	QRPTase_C;QRPTase_N	CC	AT2G01350.4	quinolinate phoshoribosyltransferase	Vitvi05_01chr01g06110_t001	VIT_01s0011g04800.t01	Quinolinate phosphoribosyl transferase	Metabolism.Primary metabolism.Coenzyme and prosthetic group metabolism.Nicotinate and nicotinamide metabolism.NAD biosynthesis	-	-	-	-	-	-	-
VITVpiDVIT2027_v1.0.hap1.chr01.ver1.0.g005240.m01	VITVpiDVIT2027_v1.0.hap1.chr01	4496300	4501435	+	222	-	-	-	-	-	-	-	-	-	-	-	-	-	-	-
VITVpiDVIT2027_v1.0.hap1.chr01.ver1.0.g005250.m01	VITVpiDVIT2027_v1.0.hap1.chr01	4513899	4519446	+	127	-	-	-	-	-	-	-	-	-	-	-	-	-	-	-
VITVpiDVIT2027_v1.0.hap1.chr01.ver1.0.g005260.m01	VITVpiDVIT2027_v1.0.hap1.chr01	4522605	4527942	-	366	Str_synth	-	AT2G01410.1	NHL domain-containing protein	Vitvi05_01chr01g06180_t001	VIT_01s0011g04810.t01	Unknown protein	Unknown	-	-	-	-	-	-	-
VITVpiDVIT2027_v1.0.hap1.chr01.ver1.0.g005270.m01	VITVpiDVIT2027_v1.0.hap1.chr01	4528527	4530092	+	168	DnaJ	-	AT1G56300.1	Chaperone DnaJ-domain superfamily protein	Vitvi05_01chr01g06190_t001	VIT_01s0011g04820.t01	Molecular chaperone DnaJ	Transport overview.Primary Active Transporters.P-P-bond hydrolysis-driven transporters.General Secretory Pathway (Sec)	Metabolism.Primary metabolism.Protein metabolism and modification.Protein folding.Chaperone-mediated protein folding.HSP-mediated protein folding.HSP-mediated protein folding co-chaperone	-	-	-	-	-	-
VITVpiDVIT2027_v1.0.hap1.chr01.ver1.0.g005280.m01	VITVpiDVIT2027_v1.0.hap1.chr01	4532863	4533273	+	136	UL42	-	-	-	Vitvi05_01chr01g06200_t001	VIT_01s0011g04830.t01	Extensin	Cellular process.Cellular component organization and biogenesis.Cell wall organization and biogenesis.Cell wall structural protein	-	-	-	-	-	-	-
VITVpiDVIT2027_v1.0.hap1.chr01.ver1.0.g005290.m01	VITVpiDVIT2027_v1.0.hap1.chr01	4537029	4537412	+	127	-	-	AT1G70985.1	hydroxyproline-rich glycoprotein family protein	Vitvi05_01chr01g06220_t001	VIT_01s0011g04840.t01	No hit	No hit	-	-	-	-	-	-	-
VITVpiDVIT2027_v1.0.hap1.chr01.ver1.0.g005300.m01	VITVpiDVIT2027_v1.0.hap1.chr01	4539315	4546407	-	593	TPX2	CC	AT1G70950.1	TPX2 (targeting protein for Xklp2) protein family	Vitvi05_01chr01g06230_t001	VIT_01s0011g04850.t01	Unknown protein	Unknown	-	-	-	-	-	-	-
VITVpiDVIT2027_v1.0.hap1.chr01.ver1.0.g005310.m01	VITVpiDVIT2027_v1.0.hap1.chr01	4565653	4569444	-	649	Mem_trans	-	AT1G70940.1	Auxin efflux carrier family protein	Vitvi05_01chr01g06250_t001	VIT_01s0011g04860.t01	Auxin transport protein (PIN3)	Signaling.Hormone Signaling.Auxin Signaling.Auxin transport	Transport overview.Electrochemical Potential-driven Transporters.Porters.Auxin Efflux Carrier	-	-	-	-	-	-
VITVpiDVIT2027_v1.0.hap1.chr01.ver1.0.g005320.m01	VITVpiDVIT2027_v1.0.hap1.chr01	4576885	4577052	-	55	-	-	-	-	-	-	-	-	-	-	-	-	-	-	-
VITVpiDVIT2027_v1.0.hap1.chr01.ver1.0.g005330.m01	VITVpiDVIT2027_v1.0.hap1.chr01	4579017	4581955	-	225	HALZ;Homeobox_KN;Homeodomain	CC	AT1G70920.1	homeobox-leucine zipper protein 18	Vitvi05_01chr01g06260_t001	VIT_01s0011g04870.t01	Homeobox-leucine zipper protein 17 (HB-17)	Regulation overview.Regulation of gene expression.Regulation of transcription.Transcription factor.Homeobox domain family transcription factor	-	-	-	-	-	-	-
VITVpiDVIT2027_v1.0.hap1.chr01.ver1.0.g005340.m01	VITVpiDVIT2027_v1.0.hap1.chr01	4584311	4624048	-	1005	Cas3-like_C_2;DEAD;Helicase_C;RecG_dom3_C;ResIII	-	AT2G01440.1	DEAD/DEAH box RNA helicase family protein	Vitvi05_01chr01g06270_t002	VIT_01s0011g04880.t01	ATP-dependent DNA helicase RECG	Metabolism.Primary metabolism.Nucleobase, nucleoside, nucleotide, nucleic acid metabolism.Nucleic acid metabolism.DNA metabolism.DNA recombination and repair.recombination	Metabolism.Primary metabolism.Nucleobase, nucleoside, nucleotide, nucleic acid metabolism.Nucleic acid metabolism.DNA metabolism.DNA recombination and repair.repair	-	-	-	-	-	-
VITVpiDVIT2027_v1.0.hap1.chr01.ver1.0.g005350.m01	VITVpiDVIT2027_v1.0.hap1.chr01	4633033	4638829	+	273	-	-	-	-	-	VIT_01s0011g04890.t01	Unknown protein	Unknown	-	-	-	-	-	-	-
VITVpiDVIT2027_v1.0.hap1.chr01.ver1.0.g005360.m01	VITVpiDVIT2027_v1.0.hap1.chr01	4638864	4640203	+	441	Peptidase_S10	CC	AT1G15000.1	serine carboxypeptidase-like 50	Vitvi05_01chr01g06340_t001	VIT_01s0011g04900.t01	Serine carboxypeptidase-like 50 SCPL50 (	Metabolism.Primary metabolism.Protein metabolism and modification.Proteolysis.Peptidase-mediated proteolysis	-	-	-	-	-	-	-
VITVpiDVIT2027_v1.0.hap1.chr01.ver1.0.g005370.m01	VITVpiDVIT2027_v1.0.hap1.chr01	4642191	4643661	+	452	Peptidase_S10	CC	AT1G15000.1	serine carboxypeptidase-like 50	Vitvi05_01chr01g06350_t001	VIT_01s0011g04910.t01	Serine carboxypeptidase CPVL precursor	Metabolism.Primary metabolism.Protein metabolism and modification.Proteolysis.Peptidase-mediated proteolysis	-	-	-	-	-	-	-
VITVpiDVIT2027_v1.0.hap1.chr01.ver1.0.g005380.m01	VITVpiDVIT2027_v1.0.hap1.chr01	4644627	4645292	+	221	-	-	-	-	Vitvi05_01chr01g06360_t001	-	-	-	-	-	-	-	-	-	-
VITVpiDVIT2027_v1.0.hap1.chr01.ver1.0.g005390.m01	VITVpiDVIT2027_v1.0.hap1.chr01	4646918	4655826	-	611	Haspin_kinase;Kdo;Pkinase;PK_Tyr_Ser-Thr	CC	AT1G18150.3	Protein kinase superfamily protein	Vitvi05_01chr01g06370_t001	VIT_01s0011g04920.t01	MAPK (MPK9)	Signaling.Signaling pathway.Protein kinase.MAPK cascade	-	-	-	-	-	-	-
VITVpiDVIT2027_v1.0.hap1.chr01.ver1.0.g005400.m01	VITVpiDVIT2027_v1.0.hap1.chr01	4658316	4659979	-	445	Linker_histone	-	-	-	Vitvi05_01chr01g06390_t001	VIT_01s0011g04940.t01	No hit	No hit	-	-	-	-	-	-	-
VITVpiDVIT2027_v1.0.hap1.chr01.ver1.0.g005410.m01	VITVpiDVIT2027_v1.0.hap1.chr01	4661309	4666049	-	173	NUDIX	-	AT1G30110.2	nudix hydrolase homolog 25	Vitvi05_01chr01g06400_t001	VIT_01s0011g04950.t01	Diadenosine 5',5'''-P1,P4-tetraphosphate hydrolase	Metabolism.Primary metabolism.Nucleobase, nucleoside, nucleotide, nucleic acid metabolism.Nucleotide metabolism.Purine metabolism	Metabolism.Primary metabolism.Nucleobase, nucleoside, nucleotide, nucleic acid metabolism.Nucleotide metabolism.Pyrimidine metabolism	-	-	-	-	-	-
VITVpiDVIT2027_v1.0.hap1.chr01.ver1.0.g005420.m01	VITVpiDVIT2027_v1.0.hap1.chr01	4666414	4666807	-	101	-	-	-	-	-	-	-	-	-	-	-	-	-	-	-
VITVpiDVIT2027_v1.0.hap1.chr01.ver1.0.g005430.m01	VITVpiDVIT2027_v1.0.hap1.chr01	4675990	4698366	+	962	AAA_18;PRK	-	AT2G01460.3	P-loop containing nucleoside triphosphate hydrolases superfamily protein	Vitvi05_01chr01g06430_t001	VIT_01s0011g04960.t01	Unknown protein	Unknown	-	-	-	-	-	-	-
VITVpiDVIT2027_v1.0.hap1.chr01.ver1.0.g005440.m01	VITVpiDVIT2027_v1.0.hap1.chr01	4701364	4712239	-	394	ANAPC4_WD40;Beta-prop_EML;WD40;WD40_WDHD1_1st	-	AT2G01470.1	SEC12P-like 2 protein	Vitvi05_01chr01g06450_t001	VIT_01s0011g04970.t01	SEC12-like protein 2 STL2P	Transport overview.Macromolecule transport.Protein transport.Protein coat	Cellular process.Cellular transport.Protein trafficking.Vesicle-mediated trafficking	Metabolism.Primary metabolism.Protein metabolism and modification.Protein processing in endoplasmic reticulum	-	-	-	-	-
VITVpiDVIT2027_v1.0.hap1.chr01.ver1.0.g005450.m01	VITVpiDVIT2027_v1.0.hap1.chr01	4713591	4717716	-	652	STAS;STAS_2;Sulfate_transp	-	AT1G23090.1	sulfate transporter 91	Vitvi05_01chr01g06460_t001	VIT_01s0011g04980.t01	Sulfate transporter 91	Transport overview.Electrochemical Potential-driven Transporters.Porters.Sulfate Permease	Transport overview.Ion transport.Anion transport.Sulfate transport	-	-	-	-	-	-
VITVpiDVIT2027_v1.0.hap1.chr01.ver1.0.g005460.m01	VITVpiDVIT2027_v1.0.hap1.chr01	4718010	4718677	+	99	-	-	-	-	-	-	-	-	-	-	-	-	-	-	-
VITVpiDVIT2027_v1.0.hap1.chr01.ver1.0.g005470.m01	VITVpiDVIT2027_v1.0.hap1.chr01	4720409	4720636	+	75	-	-	-	-	-	-	-	-	-	-	-	-	-	-	-
VITVpiDVIT2027_v1.0.hap1.chr01.ver1.0.g005480.m01	VITVpiDVIT2027_v1.0.hap1.chr01	4724957	4725423	+	97	Cpn10	-	AT1G23100.1	GroES-like family protein	Vitvi05_01chr01g06480_t001	VIT_01s0011g04990.t01	Chaperonin	Metabolism.Primary metabolism.Protein metabolism and modification.Protein folding.Chaperone-mediated protein folding	-	-	-	-	-	-	-
VITVpiDVIT2027_v1.0.hap1.chr01.ver1.0.g005490.m01	VITVpiDVIT2027_v1.0.hap1.chr01	4728404	4728799	-	131	-	-	-	-	-	-	-	-	-	-	-	-	-	-	-
VITVpiDVIT2027_v1.0.hap1.chr01.ver1.0.g005500.m01	VITVpiDVIT2027_v1.0.hap1.chr01	4728821	4734860	+	561	O-FucT	-	AT2G01480.1	O-fucosyltransferase family protein	Vitvi05_01chr01g06490_t001	VIT_01s0011g05000.t01	Auxin-independent growth promoter	Unknown	-	-	-	-	-	-	-
VITVpiDVIT2027_v1.0.hap1.chr01.ver1.0.g005510.m01	VITVpiDVIT2027_v1.0.hap1.chr01	4736550	4746065	+	283	PhyH	-	AT2G01490.2	phytanoyl-CoA dioxygenase (PhyH) family protein	Vitvi05_01chr01g06500_t002	VIT_01s0011g05010.t01	Phytanoyl-CoA dioxygenase (PhyH)	Metabolism.single reactions	Metabolism.Secondary metabolism.Terpenoid metabolism.Diterpenoid metabolism.Diterpenoid catabolism	-	-	-	-	-	-
VITVpiDVIT2027_v1.0.hap1.chr01.ver1.0.g005520.m01	VITVpiDVIT2027_v1.0.hap1.chr01	4748599	4750301	-	337	Homeodomain	CC	-	-	Vitvi05_01chr01g06520_t001	VIT_01s0011g05020.t01	Wuschel related homeobox 1	Regulation overview.Regulation of gene expression.Regulation of transcription.Transcription factor.Homeobox domain family transcription factor	-	-	-	-	-	-	-
VITVpiDVIT2027_v1.0.hap1.chr01.ver1.0.g005530.m01	VITVpiDVIT2027_v1.0.hap1.chr01	4751593	4755513	-	290	-	-	AT1G70900.1	hypothetical protein	Vitvi05_01chr01g06530_t001	VIT_01s0011g05030.t01	Unknown protein	Unknown	-	-	-	-	-	-	-
VITVpiDVIT2027_v1.0.hap1.chr01.ver1.0.g005540.m01	VITVpiDVIT2027_v1.0.hap1.chr01	4768726	4771159	+	247	-	CC	-	-	-	-	-	-	-	-	-	-	-	-	-
VITVpiDVIT2027_v1.0.hap1.chr01.ver1.0.g005550.m01	VITVpiDVIT2027_v1.0.hap1.chr01	4771723	4772028	+	101	-	-	AT2G01505.1	CLAVATA3/ESR-RELATED 16	-	-	-	-	-	-	-	-	-	-	-
VITVpiDVIT2027_v1.0.hap1.chr01.ver1.0.g005560.m01	VITVpiDVIT2027_v1.0.hap1.chr01	4777660	4779492	-	610	DYW_deaminase;Eplus_motif;E_motif;PPR;PPR_1;PPR_2;PPR_3;PPR_long	-	AT2G01510.2	Tetratricopeptide repeat (TPR)-like superfamily protein	Vitvi05_01chr01g06550_t001	VIT_01s0011g05040.t01	Pentatricopeptide (PPR) repeat	Diverse functions.Gene family with diverse functions.Pentatricopeptide domain family	-	-	-	-	-	-	-
VITVpiDVIT2027_v1.0.hap1.chr01.ver1.0.g005570.m01	VITVpiDVIT2027_v1.0.hap1.chr01	4782508	4787095	+	460	EamA	-	-	-	Vitvi05_01chr01g06560_t001	VIT_01s0011g05050.t01	Drug/metabolite transporter DMT family transporter	Transport overview.Electrochemical Potential-driven Transporters.Porters.Drug/Metabolite Transporter	-	-	-	-	-	-	-
VITVpiDVIT2027_v1.0.hap1.chr01.ver1.0.g005580.m01	VITVpiDVIT2027_v1.0.hap1.chr01	4787903	4788492	+	150	Bet_v_1;Polyketide_cyc2	-	AT1G70890.1	MLP-like protein 43	Vitvi05_01chr01g06570_t001	VIT_01s0011g05060.t01	Major latex-like protein 34	Response to stimulus.Stress response.Biotic stress response	-	-	-	-	-	-	-
VITVpiDVIT2027_v1.0.hap1.chr01.ver1.0.g005590.m01	VITVpiDVIT2027_v1.0.hap1.chr01	4790843	4791482	+	132	Bet_v_1;Polyketide_cyc2	-	AT1G14930.1	Polyketide cyclase/dehydrase and lipid transport superfamily protein	Vitvi05_01chr01g06610_t001	VIT_01s0011g05140.t01	Major latex-like protein ripening protein [grip61]	Response to stimulus.Stress response.Biotic stress response	-	-	-	-	-	-	-
VITVpiDVIT2027_v1.0.hap1.chr01.ver1.0.g005600.m01	VITVpiDVIT2027_v1.0.hap1.chr01	4794357	4797521	+	153	Bet_v_1;Polyketide_cyc2	-	-	-	Vitvi05_01chr01g06580_t001	VIT_01s0011g05090.t01	Major latex-like protein 34	Response to stimulus.Stress response.Biotic stress response	-	-	-	-	-	-	-
VITVpiDVIT2027_v1.0.hap1.chr01.ver1.0.g005610.m01	VITVpiDVIT2027_v1.0.hap1.chr01	4800715	4801434	+	151	Bet_v_1;Polyketide_cyc2	-	AT1G70890.1	MLP-like protein 43	Vitvi05_01chr01g06580_t001	VIT_01s0011g05090.t01	Major latex-like protein 34	Response to stimulus.Stress response.Biotic stress response	-	-	-	-	-	-	-
VITVpiDVIT2027_v1.0.hap1.chr01.ver1.0.g005620.m01	VITVpiDVIT2027_v1.0.hap1.chr01	4803309	4808934	+	106	Bet_v_1	-	-	-	Vitvi05_01chr01g06610_t001	VIT_01s0011g05070.t01	Major latex-like protein 34	Response to stimulus.Stress response.Biotic stress response	-	-	-	-	-	-	-
VITVpiDVIT2027_v1.0.hap1.chr01.ver1.0.g005630.m01	VITVpiDVIT2027_v1.0.hap1.chr01	4826597	4827948	+	152	Bet_v_1;Polyketide_cyc2	-	AT1G70890.1	MLP-like protein 43	Vitvi05_01chr01g06600_t001	VIT_01s0011g05130.t01	Bet v I allergen	Response to stimulus.Stress response.Biotic stress response	-	-	-	-	-	-	-
VITVpiDVIT2027_v1.0.hap1.chr01.ver1.0.g005640.m01	VITVpiDVIT2027_v1.0.hap1.chr01	4838603	4839974	+	151	Bet_v_1;Polyketide_cyc2	-	AT1G70890.1	MLP-like protein 43	Vitvi05_01chr01g06620_t001	VIT_01s0011g05150.t01	Bet v I allergen	Response to stimulus.Stress response.Biotic stress response	-	-	-	-	-	-	-
VITVpiDVIT2027_v1.0.hap1.chr01.ver1.0.g005650.m01	VITVpiDVIT2027_v1.0.hap1.chr01	4848171	4855221	+	102	-	-	-	-	Vitvi05_01chr01g06650_t001	VIT_01s0011g05170.t01	Major Latex Protein Family	Response to stimulus.Stress response.Biotic stress response	-	-	-	-	-	-	-
VITVpiDVIT2027_v1.0.hap1.chr01.ver1.0.g005660.m01	VITVpiDVIT2027_v1.0.hap1.chr01	4866682	4869716	+	151	Bet_v_1;Polyketide_cyc2	-	AT1G70890.1	MLP-like protein 43	Vitvi05_01chr01g06670_t001	VIT_01s0011g05190.t01	Bet v I allergen	Response to stimulus.Stress response.Biotic stress response	-	-	-	-	-	-	-
VITVpiDVIT2027_v1.0.hap1.chr01.ver1.0.g005670.m01	VITVpiDVIT2027_v1.0.hap1.chr01	4872993	4883598	-	1102	CMAS;Methyltransf_11;Methyltransf_12;Methyltransf_23;Methyltransf_25;Methyltransf_31;Methyltransf_PK;PCMT;PGM_PMM_I;PGM_PMM_II;PGM_PMM_III;TehB;Ubie_methyltran	CC	-	-	-	VIT_01s0011g05210.t01	Phosphoglucomutase	Metabolism.Primary metabolism.Carbohydrate metabolism.Glycolysis Gluconeogenesis	Metabolism.Primary metabolism.Carbohydrate metabolism.Monosaccharide metabolism.Monosaccharide catabolism.Pentose-phosphate shunt	Metabolism.Primary metabolism.Carbohydrate metabolism.Monosaccharide metabolism.Galactose metabolism	Metabolism.Primary metabolism.Carbohydrate metabolism.Polysaccharide metabolism.Starch and sucrose metabolism	-	-	-	-
VITVpiDVIT2027_v1.0.hap1.chr01.ver1.0.g005680.m01	VITVpiDVIT2027_v1.0.hap1.chr01	4886203	4889215	-	468	CMAS;Methyltransf_11;Methyltransf_12;Methyltransf_2;Methyltransf_23;Methyltransf_24;Methyltransf_25;Methyltransf_31;Methyltransf_PK;PCMT;TehB;Ubie_methyltran	CC	AT1G48600.1	S-adenosyl-L-methionine-dependent methyltransferases superfamily protein	Vitvi05_01chr01g06710_t001	VIT_01s0011g05220.t01	Phosphoethanolamine N-methyltransferase	Metabolism.Primary metabolism.Lipid metabolism.Glycerolipid metabolism.Glycerophospholipid metabolism	-	-	-	-	-	-	-
VITVpiDVIT2027_v1.0.hap1.chr01.ver1.0.g005690.m01	VITVpiDVIT2027_v1.0.hap1.chr01	4893800	4894895	-	166	C2	-	AT1G70810.1	Calcium-dependent lipid-binding (CaLB domain) family protein	Vitvi05_01chr01g06720_t001	VIT_01s0011g05230.t01	GTPase activating protein	Signaling.Signaling pathway.G-protein signaling pathway	-	-	-	-	-	-	-
VITVpiDVIT2027_v1.0.hap1.chr01.ver1.0.g005700.m01	VITVpiDVIT2027_v1.0.hap1.chr01	4901616	4901801	+	61	-	-	-	-	-	VIT_01s0011g05240.t01	No hit	No hit	-	-	-	-	-	-	-
VITVpiDVIT2027_v1.0.hap1.chr01.ver1.0.g005710.m01	VITVpiDVIT2027_v1.0.hap1.chr01	4901934	4903325	+	177	DUF7054	-	AT1G70780.1	hypothetical protein	Vitvi05_01chr14g14110_t001	VIT_01s0011g05250.t01	Senescence-associated protein	Unknown	-	-	-	-	-	-	-
VITVpiDVIT2027_v1.0.hap1.chr01.ver1.0.g005720.m01	VITVpiDVIT2027_v1.0.hap1.chr01	4917907	4919679	-	590	DELLA;GRAS	CC	AT2G01570.1	GRAS family transcription factor family protein	Vitvi05_01chr01g06750_t001	VIT_01s0011g05260.t01	DELLA protein GAI1	Development.Reproductive development.Flower development	Signaling.Hormone Signaling.Gibberellic acid Signaling.Gibberellic acid-mediated Signaling pathway	Regulation overview.Regulation of gene expression.Regulation of transcription.Transcription factor.GRAS family transcription factor	-	-	-	-	-
VITVpiDVIT2027_v1.0.hap1.chr01.ver1.0.g005730.m01	VITVpiDVIT2027_v1.0.hap1.chr01	4926799	4927121	-	79	Pullulanase_Ins	-	-	-	-	-	-	-	-	-	-	-	-	-	-
VITVpiDVIT2027_v1.0.hap1.chr01.ver1.0.g005740.m01	VITVpiDVIT2027_v1.0.hap1.chr01	4930760	4934026	-	372	BCCIP	-	AT2G44510.1	CDK inhibitor P21 binding protein	Vitvi05_01chr01g06760_t003	VIT_01s0011g05270.t01	Protein BCCIP homolog	Metabolism.Primary metabolism.Nucleobase, nucleoside, nucleotide, nucleic acid metabolism.Nucleic acid metabolism.DNA metabolism	-	-	-	-	-	-	-
VITVpiDVIT2027_v1.0.hap1.chr01.ver1.0.g005750.m01	VITVpiDVIT2027_v1.0.hap1.chr01	4934946	4941472	+	594	TMEM214	CC	AT1G70770.2	transmembrane protein (Protein of unknown function DUF2359%2C transmembrane)	Vitvi05_01chr01g06780_t001	VIT_01s0011g05280.t01	Unknown protein	Unknown	-	-	-	-	-	-	-
VITVpiDVIT2027_v1.0.hap1.chr01.ver1.0.g005760.m01	VITVpiDVIT2027_v1.0.hap1.chr01	4941928	4942847	-	188	NdhL	-	AT1G70760.1	inorganic carbon transport protein-like protein	Vitvi05_01chr01g06790_t001	VIT_01s0011g05290.t01	Inorganic carbon transport protein	Unclear	-	-	-	-	-	-	-
VITVpiDVIT2027_v1.0.hap1.chr01.ver1.0.g005770.m01	VITVpiDVIT2027_v1.0.hap1.chr01	4943134	4950680	+	859	Arm;ARM_ARMC5;HEAT	-	AT1G23180.1	ARM repeat superfamily protein	Vitvi05_01chr01g06800_t002	VIT_01s0011g05300.t01	Armadillo/beta-catenin repeat	Unknown	-	-	-	-	-	-	-
VITVpiDVIT2027_v1.0.hap1.chr01.ver1.0.g005770.m02	VITVpiDVIT2027_v1.0.hap1.chr01	4943147	4950679	+	880	Arm;ARM_ARMC5;HEAT	-	AT1G23180.1	ARM repeat superfamily protein	Vitvi05_01chr01g06800_t001	VIT_01s0011g05300.t01	Armadillo/beta-catenin repeat	Unknown	-	-	-	-	-	-	-
VITVpiDVIT2027_v1.0.hap1.chr01.ver1.0.g005780.m01	VITVpiDVIT2027_v1.0.hap1.chr01	4950938	4951765	+	191	-	-	-	-	Vitvi05_01chr01g06810_t001	VIT_01s0011g05310.t01	CRR3 (chlororespiratory reduction 3)	Metabolism.Primary metabolism.Nucleobase, nucleoside, nucleotide, nucleic acid metabolism.Nucleic acid metabolism.RNA metabolism.RNA processing	-	-	-	-	-	-	-
VITVpiDVIT2027_v1.0.hap1.chr01.ver1.0.g005790.m01	VITVpiDVIT2027_v1.0.hap1.chr01	4956098	4968738	+	565	ANTH;ENTH	-	AT2G01600.1	ENTH/ANTH/VHS superfamily protein	Vitvi05_01chr01g06830_t002	VIT_01s0011g05330.t01	Clathrin assembly protein 8	Transport overview.Macromolecule transport.Protein transport.Protein coat	Cellular process.Cellular transport.Protein trafficking.Vesicle-mediated trafficking	-	-	-	-	-	-
VITVpiDVIT2027_v1.0.hap1.chr01.ver1.0.g005800.m01	VITVpiDVIT2027_v1.0.hap1.chr01	4968968	4969120	-	50	-	-	-	-	-	-	-	-	-	-	-	-	-	-	-
VITVpiDVIT2027_v1.0.hap1.chr01.ver1.0.g005810.m01	VITVpiDVIT2027_v1.0.hap1.chr01	4973533	4977185	+	1125	Zein-binding	CC	-	-	Vitvi05_01chr01g06850_t001	VIT_01s0011g05340.t01	Unknown protein	Unknown	-	-	-	-	-	-	-
VITVpiDVIT2027_v1.0.hap1.chr01.ver1.0.g005820.m01	VITVpiDVIT2027_v1.0.hap1.chr01	4988237	4995898	+	402	APH;Pkinase;PK_Tyr_Ser-Thr	-	AT1G70740.2	Protein kinase superfamily protein	Vitvi05_01chr01g06860_t002	VIT_01s0011g05350.t01	Cysteine-rich RLK10	Signaling.Signaling pathway.Protein kinase	-	-	-	-	-	-	-
VITVpiDVIT2027_v1.0.hap1.chr01.ver1.0.g005820.m02	VITVpiDVIT2027_v1.0.hap1.chr01	4988237	4995898	+	420	Pkinase;PK_Tyr_Ser-Thr	-	AT1G70740.2	Protein kinase superfamily protein	Vitvi05_01chr01g06860_t001	VIT_01s0011g05350.t01	Cysteine-rich RLK10	Signaling.Signaling pathway.Protein kinase	-	-	-	-	-	-	-
VITVpiDVIT2027_v1.0.hap1.chr01.ver1.0.g005830.m01	VITVpiDVIT2027_v1.0.hap1.chr01	5004036	5005024	+	182	Linker_histone	-	AT1G14900.1	high mobility group A	Vitvi05_01chr01g06880_t001	VIT_01s0011g05360.t01	High mobility group protein HMGI/Y-1	Regulation overview.Regulation of gene expression.Regulation of transcription.Transcription factor.HMG family transcription factor	-	-	-	-	-	-	-
VITVpiDVIT2027_v1.0.hap1.chr01.ver1.0.g005840.m01	VITVpiDVIT2027_v1.0.hap1.chr01	5008319	5009273	-	206	-	-	-	-	-	-	-	-	-	-	-	-	-	-	-
VITVpiDVIT2027_v1.0.hap1.chr01.ver1.0.g005850.m01	VITVpiDVIT2027_v1.0.hap1.chr01	5011831	5029245	+	583	PGM1_C_vert_fung;PGM_PMM_I;PGM_PMM_II;PGM_PMM_III;PGM_PMM_IV	-	AT1G70730.1	Phosphoglucomutase/phosphomannomutase family protein	Vitvi05_01chr01g06900_t001	VIT_01s0011g05370.t01	Phosphoglucomutase, cytoplasmic	Metabolism.Primary metabolism.Carbohydrate metabolism.Glycolysis Gluconeogenesis	Metabolism.Primary metabolism.Carbohydrate metabolism.Monosaccharide metabolism.Monosaccharide catabolism.Pentose-phosphate shunt	Metabolism.Primary metabolism.Carbohydrate metabolism.Monosaccharide metabolism.Galactose metabolism	Metabolism.Primary metabolism.Carbohydrate metabolism.Polysaccharide metabolism.Starch and sucrose metabolism	-	-	-	-
VITVpiDVIT2027_v1.0.hap1.chr01.ver1.0.g005850.m02	VITVpiDVIT2027_v1.0.hap1.chr01	5012097	5029213	+	583	PGM1_C_vert_fung;PGM_PMM_I;PGM_PMM_II;PGM_PMM_III;PGM_PMM_IV	-	AT1G70730.1	Phosphoglucomutase/phosphomannomutase family protein	Vitvi05_01chr01g06900_t001	VIT_01s0011g05370.t01	Phosphoglucomutase, cytoplasmic	Metabolism.Primary metabolism.Carbohydrate metabolism.Glycolysis Gluconeogenesis	Metabolism.Primary metabolism.Carbohydrate metabolism.Monosaccharide metabolism.Monosaccharide catabolism.Pentose-phosphate shunt	Metabolism.Primary metabolism.Carbohydrate metabolism.Monosaccharide metabolism.Galactose metabolism	Metabolism.Primary metabolism.Carbohydrate metabolism.Polysaccharide metabolism.Starch and sucrose metabolism	-	-	-	-
VITVpiDVIT2027_v1.0.hap1.chr01.ver1.0.g005860.m01	VITVpiDVIT2027_v1.0.hap1.chr01	5033434	5035570	-	534	Pectinesterase;PMEI	-	AT1G23200.1	Plant invertase/pectin methylesterase inhibitor superfamily	Vitvi05_01chr01g06910_t001	VIT_01s0011g05380.t01	Pectinesterase family	Cellular process.Cellular component organization and biogenesis.Cell wall organization and biogenesis.Cell wall metabolism.Cell wall modification.Pectin modification	-	-	-	-	-	-	-
VITVpiDVIT2027_v1.0.hap1.chr01.ver1.0.g005870.m01	VITVpiDVIT2027_v1.0.hap1.chr01	5043414	5044070	-	218	PMEI	-	AT1G14890.1	Plant invertase/pectin methylesterase inhibitor superfamily protein	Vitvi05_01chr01g06920_t001	VIT_01s0011g05390.t01	Invertase/pectin methylesterase inhibitor	Cellular process.Cellular component organization and biogenesis.Cell wall organization and biogenesis	Metabolism.Primary metabolism.Carbohydrate metabolism.Carbohydrate metabolism enzyme inhibitor.Invertase/pectin methylesterase inhibitor family	-	-	-	-	-	-
VITVpiDVIT2027_v1.0.hap1.chr01.ver1.0.g005880.m01	VITVpiDVIT2027_v1.0.hap1.chr01	5048326	5074471	+	324	P34-Arc	-	AT1G30825.1	Arp2/3 complex%2C 34 kD subunit p34-Arc	Vitvi05_01chr01g06930_t002	VIT_01s0011g05400.t01	Actin related protein 2/3 complex, subunit 2	Cellular process.Cellular component organization and biogenesis.Cytoskeleton organization and biogenesis.Actin organization and biogenesis	-	-	-	-	-	-	-
VITVpiDVIT2027_v1.0.hap1.chr01.ver1.0.g005890.m01	VITVpiDVIT2027_v1.0.hap1.chr01	5078890	5079513	-	207	PMEI;Trypco2	-	AT1G14890.1	Plant invertase/pectin methylesterase inhibitor superfamily protein	Vitvi05_01chr01g06950_t001	VIT_01s0011g05410.t01	Invertase/pectin methylesterase inhibitor	Cellular process.Cellular component organization and biogenesis.Cell wall organization and biogenesis	Metabolism.Primary metabolism.Carbohydrate metabolism.Carbohydrate metabolism enzyme inhibitor.Invertase/pectin methylesterase inhibitor family	-	-	-	-	-	-
VITVpiDVIT2027_v1.0.hap1.chr01.ver1.0.g005900.m01	VITVpiDVIT2027_v1.0.hap1.chr01	5080575	5081252	+	81	-	-	-	-	-	-	-	-	-	-	-	-	-	-	-
VITVpiDVIT2027_v1.0.hap1.chr01.ver1.0.g005910.m01	VITVpiDVIT2027_v1.0.hap1.chr01	5092438	5093413	+	177	PLAC8	-	AT1G14870.1	PLANT CADMIUM RESISTANCE 2	Vitvi05_01chr01g06990_t001	VIT_01s0011g05440.t01	Unknown protein	Unknown	-	-	-	-	-	-	-
VITVpiDVIT2027_v1.0.hap1.chr01.ver1.0.g005920.m01	VITVpiDVIT2027_v1.0.hap1.chr01	5097054	5097791	+	149	PLAC8	-	AT5G35525.1	PLAC8 family protein	Vitvi05_01chr01g07000_t001	VIT_01s0011g05430.t01	Fw2.2 ORFX	Unknown	-	-	-	-	-	-	-
VITVpiDVIT2027_v1.0.hap1.chr01.ver1.0.g005930.m01	VITVpiDVIT2027_v1.0.hap1.chr01	5100164	5100878	-	130	-	-	-	-	Vitvi05_01chr10g25540_t001	-	-	-	-	-	-	-	-	-	-
VITVpiDVIT2027_v1.0.hap1.chr01.ver1.0.g005940.m01	VITVpiDVIT2027_v1.0.hap1.chr01	5101595	5102523	+	180	PLAC8	-	AT1G14870.1	PLANT CADMIUM RESISTANCE 2	Vitvi05_01chr01g07010_t001	VIT_01s0011g05440.t01	Unknown protein	Unknown	-	-	-	-	-	-	-
VITVpiDVIT2027_v1.0.hap1.chr01.ver1.0.g005950.m01	VITVpiDVIT2027_v1.0.hap1.chr01	5104534	5105462	+	180	PLAC8	-	AT1G14870.1	PLANT CADMIUM RESISTANCE 2	Vitvi05_01chr01g07010_t001	VIT_01s0011g05440.t01	Unknown protein	Unknown	-	-	-	-	-	-	-
VITVpiDVIT2027_v1.0.hap1.chr01.ver1.0.g005960.m01	VITVpiDVIT2027_v1.0.hap1.chr01	5107416	5108206	-	165	PLAC8	-	AT1G14870.1	PLANT CADMIUM RESISTANCE 2	Vitvi05_01chr01g07040_t001	VIT_01s0011g05430.t01	Fw2.2 ORFX	Unknown	-	-	-	-	-	-	-
VITVpiDVIT2027_v1.0.hap1.chr01.ver1.0.g005970.m01	VITVpiDVIT2027_v1.0.hap1.chr01	5115837	5116444	-	131	-	-	-	-	-	-	-	-	-	-	-	-	-	-	-
VITVpiDVIT2027_v1.0.hap1.chr01.ver1.0.g005980.m01	VITVpiDVIT2027_v1.0.hap1.chr01	5117734	5118685	+	201	PLAC8	-	AT1G14880.1	PLANT CADMIUM RESISTANCE 1	Vitvi05_01chr01g07060_t001	VIT_01s0011g05470.t01	PGPS/D12	Unknown	-	-	-	-	-	-	-
VITVpiDVIT2027_v1.0.hap1.chr01.ver1.0.g005990.m01	VITVpiDVIT2027_v1.0.hap1.chr01	5124872	5128198	+	127	Dynein_light	-	AT1G23220.1	Dynein light chain type 1 family protein	Vitvi05_01chr01g07070_t001	VIT_01s0011g05480.t01	Dynein light subunit lc6, flagellar outer arm	Cellular process.Cellular component organization and biogenesis.Cytoskeleton organization and biogenesis.Microtubule organization and biogenesis.Microtubule-driven movement	-	-	-	-	-	-	-
VITVpiDVIT2027_v1.0.hap1.chr01.ver1.0.g006000.m01	VITVpiDVIT2027_v1.0.hap1.chr01	5129982	5131888	+	338	F-box;F-box-like	-	AT2G01620.1	RNI-like superfamily protein	Vitvi05_01chr01g07090_t001	VIT_01s0011g05490.t01	F-box domain containing protein	Metabolism.Primary metabolism.Protein metabolism and modification.Proteolysis.cytoplasmic and nuclear protein degradation.Ubiquitin-mediated proteolysis	-	-	-	-	-	-	-
VITVpiDVIT2027_v1.0.hap1.chr01.ver1.0.g006010.m01	VITVpiDVIT2027_v1.0.hap1.chr01	5132228	5137501	-	512	Glyco_hydro_17;X8	-	AT1G66250.1	O-Glycosyl hydrolases family 17 protein	Vitvi05_01chr01g07100_t001	VIT_01s0011g05500.t01	Beta-1,3-glucanase	Metabolism.Primary metabolism.Carbohydrate metabolism.Polysaccharide metabolism.Beta-1,3 glucan metabolism.Beta-1,3 glucan catabolism	-	-	-	-	-	-	-
VITVpiDVIT2027_v1.0.hap1.chr01.ver1.0.g006020.m01	VITVpiDVIT2027_v1.0.hap1.chr01	5153922	5278037	+	1641	-	-	AT1G23230.2	mediator of RNA polymerase II transcription subunit	Vitvi05_01chr01g07140_t001	VIT_01s0011g05540.t01	Unknown protein	Unknown	-	-	-	-	-	-	-
VITVpiDVIT2027_v1.0.hap1.chr01.ver1.0.g006030.m01	VITVpiDVIT2027_v1.0.hap1.chr01	5288304	5292553	-	388	Jas_motif;tify	-	AT3G17860.1	jasmonate-zim-domain protein 3	Vitvi05_01chr01g07260_t001	VIT_01s0011g05560.t01	Jasmonate ZIM domain-containing protein 3	Signaling.Hormone Signaling.Jasmonate salicylate signaling.Jasmonate Signaling.Jasmonate-mediated Signaling pathway	Response to stimulus.Stress response.Biotic stress response.Plant-pathogen interaction	Regulation overview.Regulation of gene expression.Regulation of transcription.Transcription factor.ZIM family transcription factor	Regulation overview.Regulation of gene expression.Regulation of transcription.Transcription factor.JAZ family transcription factor	-	-	-	-
VITVpiDVIT2027_v1.0.hap1.chr01.ver1.0.g006030.m02	VITVpiDVIT2027_v1.0.hap1.chr01	5288358	5292454	-	384	Jas_motif;tify	-	AT3G17860.1	jasmonate-zim-domain protein 3	Vitvi05_01chr01g07260_t001	VIT_01s0011g05560.t01	Jasmonate ZIM domain-containing protein 3	Signaling.Hormone Signaling.Jasmonate salicylate signaling.Jasmonate Signaling.Jasmonate-mediated Signaling pathway	Response to stimulus.Stress response.Biotic stress response.Plant-pathogen interaction	Regulation overview.Regulation of gene expression.Regulation of transcription.Transcription factor.ZIM family transcription factor	Regulation overview.Regulation of gene expression.Regulation of transcription.Transcription factor.JAZ family transcription factor	-	-	-	-
VITVpiDVIT2027_v1.0.hap1.chr01.ver1.0.g006040.m01	VITVpiDVIT2027_v1.0.hap1.chr01	5299519	5305589	-	474	PUB;UBX;zf-C2H2;zf-C2H2_4	-	AT2G01650.2	plant UBX domain-containing protein 2	Vitvi05_01chr01g07270_t002	VIT_01s0011g05570.t01	Zinc finger (C2H2 type) protein pux2	Regulation overview.Regulation of gene expression.Regulation of transcription.Transcription factor.C2H2 family transcription factor	Metabolism.Primary metabolism.Protein metabolism and modification.Protein processing in endoplasmic reticulum	-	-	-	-	-	-
VITVpiDVIT2027_v1.0.hap1.chr01.ver1.0.g006050.m01	VITVpiDVIT2027_v1.0.hap1.chr01	5306221	5308997	-	607	Adeno_E3_CR2;LRRNT_2;LRR_1;LRR_4;LRR_8;Pkinase;PK_Tyr_Ser-Thr	-	AT3G17840.1	receptor-like kinase 902	Vitvi05_01chr01g07280_t001	VIT_01s0011g05580.t01	Atypical receptor kinase MARK	Signaling.Signaling pathway.Protein kinase	-	-	-	-	-	-	-
VITVpiDVIT2027_v1.0.hap1.chr01.ver1.0.g006060.m01	VITVpiDVIT2027_v1.0.hap1.chr01	5324274	5324666	-	130	Bap31	CC	AT5G17190.1	B-cell receptor-associated-like protein	Vitvi05_01chr01g07310_t001	VIT_01s0011g05590.t01	Erwinia induced protein 2	Unknown	-	-	-	-	-	-	-
VITVpiDVIT2027_v1.0.hap1.chr01.ver1.0.g006070.m01	VITVpiDVIT2027_v1.0.hap1.chr01	5330924	5333443	-	298	Stress-antifung	-	AT2G01660.1	plasmodesmata-located protein 6	Vitvi05_01chr01g07320_t001	VIT_01s0011g05600.t01	Receptor-like protein kinase	Signaling.Signaling pathway.Protein kinase	-	-	-	-	-	-	-
VITVpiDVIT2027_v1.0.hap1.chr01.ver1.0.g006080.m01	VITVpiDVIT2027_v1.0.hap1.chr01	5336871	5341730	-	201	Caleosin	-	AT1G70680.1	Caleosin-related family protein	Vitvi05_01chr01g07340_t001	VIT_01s0011g05610.t01	Caleosin	Signaling.Hormone Signaling.ABA Signaling.ABA-mediated Signaling pathway	Cellular process.Cellular component organization and biogenesis.Oil body organization and biogenesis	-	-	-	-	-	-
VITVpiDVIT2027_v1.0.hap1.chr01.ver1.0.g006090.m01	VITVpiDVIT2027_v1.0.hap1.chr01	5340717	5340938	+	73	-	-	-	-	-	-	-	-	-	-	-	-	-	-	-
VITVpiDVIT2027_v1.0.hap1.chr01.ver1.0.g006100.m01	VITVpiDVIT2027_v1.0.hap1.chr01	5347766	5349298	-	165	UQ_con	-	AT1G23260.1	MMS ZWEI homologue 1	Vitvi05_01chr01g07350_t001	VIT_01s0011g05630.t01	Ubiquitin-conjugating enzyme E2 variant 1	Metabolism.Primary metabolism.Protein metabolism and modification.Proteolysis.cytoplasmic and nuclear protein degradation.Ubiquitin-mediated proteolysis	-	-	-	-	-	-	-
VITVpiDVIT2027_v1.0.hap1.chr01.ver1.0.g006100.m02	VITVpiDVIT2027_v1.0.hap1.chr01	5347766	5352419	-	159	UQ_con	-	AT1G23260.1	MMS ZWEI homologue 1	Vitvi05_01chr01g07350_t002	VIT_01s0011g05630.t01	Ubiquitin-conjugating enzyme E2 variant 1	Metabolism.Primary metabolism.Protein metabolism and modification.Proteolysis.cytoplasmic and nuclear protein degradation.Ubiquitin-mediated proteolysis	-	-	-	-	-	-	-
VITVpiDVIT2027_v1.0.hap1.chr01.ver1.0.g006110.m01	VITVpiDVIT2027_v1.0.hap1.chr01	5358572	5358940	-	122	-	-	-	-	Vitvi05_01chr13g12890_t001	-	-	-	-	-	-	-	-	-	-
VITVpiDVIT2027_v1.0.hap1.chr01.ver1.0.g006120.m01	VITVpiDVIT2027_v1.0.hap1.chr01	5367023	5368523	+	393	2OG-FeII_Oxy;DIOX_N	-	AT2G30830.1	2-oxoglutarate (2OG) and Fe(II)-dependent oxygenase superfamily protein	Vitvi05_01chr01g07360_t001	VIT_01s0011g05650.t01	1-aminocyclopropane-1-carboxylate oxidase	Metabolism.Primary metabolism.Organic acid metabolism.Propanoate metabolism	Signaling.Hormone Signaling.Ethylene Signaling.Ethylene-mediated Signaling pathway	Signaling.Hormone Signaling.Ethylene Signaling.Ethylene metabolism.Ethylene biosynthesis	-	-	-	-	-
VITVpiDVIT2027_v1.0.hap1.chr01.ver1.0.g006130.m01	VITVpiDVIT2027_v1.0.hap1.chr01	5369032	5372411	-	528	Zn_ribbon_RanBP;Zn_ribbon_TEX13	-	AT1G70650.1	Ran BP2/NZF zinc finger-like superfamily protein	Vitvi05_01chr01g07370_t001	VIT_01s0011g05660.t01	Zinc finger (Ran-binding) family	Regulation overview.Regulation of gene expression.Regulation of transcription.Transcription factor.Other zinc finger family transcription factor	-	-	-	-	-	-	-
VITVpiDVIT2027_v1.0.hap1.chr01.ver1.0.g006140.m01	VITVpiDVIT2027_v1.0.hap1.chr01	5373943	5374975	-	168	NUDIX	-	AT1G14860.1	nudix hydrolase homolog 18	Vitvi05_01chr01g07380_t001	VIT_01s0011g05670.t01	Nudix hydrolase 18	Metabolism.Primary metabolism.Nucleobase, nucleoside, nucleotide, nucleic acid metabolism.Nudix hydrolase family	Response to stimulus.Stress response.Abiotic stress response	-	-	-	-	-	-
VITVpiDVIT2027_v1.0.hap1.chr01.ver1.0.g006150.m01	VITVpiDVIT2027_v1.0.hap1.chr01	5387856	5388071	+	71	-	-	AT1G67920.1	hypothetical protein	Vitvi05_01chr01g07400_t001	VIT_01s0011g05680.t01	Unknown protein	Unknown	-	-	-	-	-	-	-
VITVpiDVIT2027_v1.0.hap1.chr01.ver1.0.g006160.m01	VITVpiDVIT2027_v1.0.hap1.chr01	5388816	5399565	-	483	Rubis-subs-bind;SET	-	AT1G24610.1	Rubisco methyltransferase family protein	Vitvi05_01chr01g07410_t001	VIT_01s0011g05690.t01	SET domain-containing protein	Regulation overview.Regulation of gene expression.Regulation of transcription.Transcription factor.SET PCG family transcription factor	-	-	-	-	-	-	-
VITVpiDVIT2027_v1.0.hap1.chr01.ver1.0.g006170.m01	VITVpiDVIT2027_v1.0.hap1.chr01	5401152	5406769	+	532	Ank;Ank_2;Ank_3;Ank_4;Ank_5;PGG;SCAF11-like_C	CC	AT2G01680.1	Ankyrin repeat family protein	Vitvi05_01chr01g07420_t001	VIT_01s0011g05700.t01	Ankyrin repeat	Transport overview.Accessory factors involved in transport.Auxiliary transport proteins.Ankyrin	Diverse functions.Gene family with diverse functions.Ankyrin domain family	-	-	-	-	-	-
VITVpiDVIT2027_v1.0.hap1.chr01.ver1.0.g006180.m01	VITVpiDVIT2027_v1.0.hap1.chr01	5410562	5429608	-	727	CEP104-like_TOG;Cnd1;HEAT;HEAT_EF3_N;HEAT_EZ;TOR1L1_N;Vac14_Fab1_bd;Vac14_Fig4_bd	-	AT2G01690.1	ARM repeat superfamily protein	Vitvi05_01chr01g07430_t001	VIT_01s0011g05710.t01	HEAT repeat-containing protein	Unclear	-	-	-	-	-	-	-
VITVpiDVIT2027_v1.0.hap1.chr01.ver1.0.g006190.m01	VITVpiDVIT2027_v1.0.hap1.chr01	5432584	5457088	-	1496	Nucleoporin_C;Nucleoporin_N	CC	AT1G14850.1	nucleoporin 155	Vitvi05_01chr01g07450_t002	VIT_01s0011g05730.t01	Nuclear pore complex protein Nup155 (Nucleoporin 155)	Transport overview.Incompletely characterized transport systems.Recognized transporters of unknown biochemical mechanism.Nuclear pore complex	Transport overview.Nucleocytoplasmic transport.Nuclear pore complex	Transport overview.Macromolecule transport.RNA transport	-	-	-	-	-
VITVpiDVIT2027_v1.0.hap1.chr01.ver1.0.g006200.m01	VITVpiDVIT2027_v1.0.hap1.chr01	5439759	5441609	+	502	zf-RVT	-	-	-	Vitvi05_01chr03g02810_t001	VIT_14s0006g01190.t01	No hit	No hit	-	-	-	-	-	-	-
VITVpiDVIT2027_v1.0.hap1.chr01.ver1.0.g006210.m01	VITVpiDVIT2027_v1.0.hap1.chr01	5459075	5468215	+	313	LpxC	-	AT1G25210.2	UDP-3-O-acyl N-acetylglycosamine deacetylase family protein	Vitvi05_01chr01g07470_t001	VIT_01s0011g05740.t01	UDP-3-O-acyl N-acetylglycosamine deacetylase	Metabolism.Primary metabolism.Carbohydrate metabolism.Oligosaccharide metabolism.Glycan metabolism.Lipopolysaccharide biosynthesis	Metabolism.Primary metabolism.Lipid metabolism	-	-	-	-	-	-
VITVpiDVIT2027_v1.0.hap1.chr01.ver1.0.g006220.m01	VITVpiDVIT2027_v1.0.hap1.chr01	5469267	5475446	-	355	PBP1_TM;zf-ANAPC11;zf-C3HC4;zf-C3HC4_2;zf-C3HC4_3;zf-rbx1;zf-RING_10;zf-RING_11;zf-RING_2;zf-RING_5;zf-RING_UBOX	-	AT1G68070.1	Zinc finger%2C C3HC4 type (RING finger) family protein	Vitvi05_01chr01g07480_t001	VIT_01s0011g05750.t01	Zinc finger (C3HC4-type ring finger)	Regulation overview.Regulation of gene expression.Regulation of transcription.Transcription factor.Zinc finger C3HC4 family transcription factor	-	-	-	-	-	-	-
VITVpiDVIT2027_v1.0.hap1.chr01.ver1.0.g006230.m01	VITVpiDVIT2027_v1.0.hap1.chr01	5475380	5476805	+	100	-	-	-	-	-	-	-	-	-	-	-	-	-	-	-
VITVpiDVIT2027_v1.0.hap1.chr01.ver1.0.g006240.m01	VITVpiDVIT2027_v1.0.hap1.chr01	5478315	5517248	-	649	Beta-Casp;Lactamase_B;Lactamase_B_2;Lactamase_B_6;RMMBL	-	AT2G01730.1	cleavage and polyadenylation specificity factor 73 kDa subunit-II	Vitvi05_01chr01g07490_t002	VIT_01s0011g05780.t01	Metallo-beta-lactamase	Metabolism.Secondary metabolism.Penicillin and cephalosporin biosynthesis	-	-	-	-	-	-	-
VITVpiDVIT2027_v1.0.hap1.chr01.ver1.0.g006250.m01	VITVpiDVIT2027_v1.0.hap1.chr01	5494405	5494914	+	89	-	-	-	-	Vitvi05_01chr01g07510_t001	-	-	-	-	-	-	-	-	-	-
VITVpiDVIT2027_v1.0.hap1.chr01.ver1.0.g006260.m01	VITVpiDVIT2027_v1.0.hap1.chr01	5527472	5534844	+	637	DUF4164;Lebercilin;MAP70	CC	AT1G24764.1	microtubule-associated proteins 70-2	Vitvi05_01chr01g07540_t001	VIT_01s0011g05790.t01	Microtubule associated protein (MAP70-1)	Cellular process.Cellular component organization and biogenesis.Cytoskeleton organization and biogenesis.Microtubule organization and biogenesis.Microtubule-driven movement	-	-	-	-	-	-	-
VITVpiDVIT2027_v1.0.hap1.chr01.ver1.0.g006270.m01	VITVpiDVIT2027_v1.0.hap1.chr01	5539399	5547587	+	613	Dynamin_M;Dynamin_N;GED;MMR_HSR1	-	AT1G14830.1	DYNAMIN-like 1C	Vitvi05_01chr01g07550_t001	VIT_01s0011g05800.t01	Dynamin-like protein 2b	Transport overview.Incompletely characterized transport systems.Putative transport protein.YbbM	Transport overview.Macromolecule transport.Protein transport.Protein coat	Cellular process.Cellular transport.Protein trafficking.Vesicle-mediated trafficking	-	-	-	-	-
VITVpiDVIT2027_v1.0.hap1.chr01.ver1.0.g006280.m01	VITVpiDVIT2027_v1.0.hap1.chr01	5549012	5553032	-	616	Beta-prop_ATRN-LZTR1;F-box;F-box-like;Kelch_1;Kelch_2;Kelch_3;Kelch_4;Kelch_5;Kelch_6;Kelch_KLHDC2_KLHL20_DRC7;PAS;PAS_3;PAS_4;PAS_9	-	AT1G68050.1	flavin-binding%2C kelch repeat%2C f box 1	Vitvi05_01chr01g07560_t001	VIT_01s0011g05810.t01	Adagio protein 1	Signaling.Signaling pathway.Circadian clock Signaling	-	-	-	-	-	-	-
VITVpiDVIT2027_v1.0.hap1.chr01.ver1.0.g006290.m01	VITVpiDVIT2027_v1.0.hap1.chr01	5567821	5568510	-	168	DUF7734	-	-	-	Vitvi05_01chr01g07570_t001	VIT_01s0011g05820.t01	Unknown protein	Unknown	-	-	-	-	-	-	-
VITVpiDVIT2027_v1.0.hap1.chr01.ver1.0.g006300.m01	VITVpiDVIT2027_v1.0.hap1.chr01	5573077	5582175	+	662	Myb_DNA-binding;Response_reg	-	-	-	Vitvi05_01chr01g07580_t001	VIT_01s0011g05830.t01	ARR1 typeB	Signaling.Hormone Signaling.Cytokinin Signaling.Cytokinin-mediated Signaling pathway	Regulation overview.Regulation of gene expression.Regulation of transcription.Transcription factor.ARR-B family transcription factor	-	-	-	-	-	-
VITVpiDVIT2027_v1.0.hap1.chr01.ver1.0.g006300.m02	VITVpiDVIT2027_v1.0.hap1.chr01	5573085	5579840	+	662	Myb_DNA-binding;Response_reg	-	-	-	Vitvi05_01chr01g07580_t001	VIT_01s0011g05830.t01	ARR1 typeB	Signaling.Hormone Signaling.Cytokinin Signaling.Cytokinin-mediated Signaling pathway	Regulation overview.Regulation of gene expression.Regulation of transcription.Transcription factor.ARR-B family transcription factor	-	-	-	-	-	-
VITVpiDVIT2027_v1.0.hap1.chr01.ver1.0.g006300.m03	VITVpiDVIT2027_v1.0.hap1.chr01	5573091	5581119	+	611	Myb_DNA-binding	-	-	-	Vitvi05_01chr01g07580_t001	VIT_01s0011g05830.t01	ARR1 typeB	Signaling.Hormone Signaling.Cytokinin Signaling.Cytokinin-mediated Signaling pathway	Regulation overview.Regulation of gene expression.Regulation of transcription.Transcription factor.ARR-B family transcription factor	-	-	-	-	-	-
VITVpiDVIT2027_v1.0.hap1.chr01.ver1.0.g006310.m01	VITVpiDVIT2027_v1.0.hap1.chr01	5581459	5588357	+	316	CRAL_TRIO;CRAL_TRIO_2;CRAL_TRIO_N	-	-	-	-	VIT_01s0011g05850.t01	SEC14 cytosolic factor	Transport overview.Electrochemical Potential-driven Transporters.Porters.Drug/Metabolite Transporter.Triose-phosphate Transporter	Signaling.Signaling pathway.Phosphatidylinositol Signaling	Transport overview.Macromolecule transport.Lipid transport.Phosphatidylinositol/Phosphatidyl choline transport	-	-	-	-	-
VITVpiDVIT2027_v1.0.hap1.chr01.ver1.0.g006320.m01	VITVpiDVIT2027_v1.0.hap1.chr01	5589433	5594703	+	379	Semialdhyde_dh;Semialdhyde_dhC	-	AT1G14810.1	semialdehyde dehydrogenase family protein	Vitvi05_01chr01g07600_t001	VIT_01s0011g05860.t01	Aspartate-semialdehyde dehydrogenase	Metabolism.Primary metabolism.Amino acid metabolism.Glycine, serine, and threonine metabolism	Metabolism.Primary metabolism.Amino acid metabolism.Lysine metabolism.Lysine biosynthesis	Metabolism.Primary metabolism.Amino acid metabolism.Amino acid biosynthesis	Metabolism.Primary metabolism.Amino acid metabolism.Cysteine and methionine metabolism	-	-	-	-
VITVpiDVIT2027_v1.0.hap1.chr01.ver1.0.g006330.m01	VITVpiDVIT2027_v1.0.hap1.chr01	5601233	5607276	+	1109	PH_RDR2;RdRP	-	AT1G14790.1	RNA-dependent RNA polymerase 1	Vitvi05_01chr01g07630_t001	VIT_01s0011g05870.t01	RDR1 (RNA-dependent RNA polymerase 1)	Metabolism.Primary metabolism.Nucleobase, nucleoside, nucleotide, nucleic acid metabolism.Nucleic acid metabolism.RNA metabolism.RNA processing	-	-	-	-	-	-	-
VITVpiDVIT2027_v1.0.hap1.chr01.ver1.0.g006340.m01	VITVpiDVIT2027_v1.0.hap1.chr01	5614604	5623137	+	1121	PH_RDR2;RdRP;RRM_1;RRM_occluded	-	AT1G14790.1	RNA-dependent RNA polymerase 1	Vitvi05_01chr01g07640_t001	VIT_01s0011g05880.t01	RDR1 (RNA-dependent RNA polymerase 1)	Metabolism.Primary metabolism.Nucleobase, nucleoside, nucleotide, nucleic acid metabolism.Nucleic acid metabolism.RNA metabolism.RNA processing	-	-	-	-	-	-	-
VITVpiDVIT2027_v1.0.hap1.chr01.ver1.0.g006350.m01	VITVpiDVIT2027_v1.0.hap1.chr01	5624475	5626189	-	360	Methyltransf_7	-	AT1G68040.1	S-adenosyl-L-methionine-dependent methyltransferases superfamily protein	Vitvi05_01chr01g07650_t001	VIT_01s0011g05890.t01	S-adenosyl-L-methionine:salicylic acid carboxyl methyltransferase	Metabolism.Primary metabolism.Amino acid metabolism.Aromatic amino acid metabolism.Phenylalanine metabolism.Phenylalanine biosynthesis	Metabolism.Secondary metabolism.Aromatic compound metabolism	-	-	-	-	-	-
VITVpiDVIT2027_v1.0.hap1.chr01.ver1.0.g006360.m01	VITVpiDVIT2027_v1.0.hap1.chr01	5628059	5629922	-	383	Methyltransf_7	-	AT1G68040.1	S-adenosyl-L-methionine-dependent methyltransferases superfamily protein	Vitvi05_01chr01g07680_t001	VIT_01s0011g05920.t01	S-adenosyl-L-methionine:salicylic acid carboxyl methyltransferase	Metabolism.Primary metabolism.Amino acid metabolism.Aromatic amino acid metabolism.Phenylalanine metabolism.Phenylalanine biosynthesis	Metabolism.Secondary metabolism.Aromatic compound metabolism	-	-	-	-	-	-
VITVpiDVIT2027_v1.0.hap1.chr01.ver1.0.g006370.m01	VITVpiDVIT2027_v1.0.hap1.chr01	5643815	5645679	-	383	Methyltransf_7	-	AT1G68040.1	S-adenosyl-L-methionine-dependent methyltransferases superfamily protein	Vitvi05_01chr01g07660_t002	VIT_01s0011g05900.t01	Jasmonate O-methyltransferase	Metabolism.Primary metabolism.Lipid metabolism.Fatty acid metabolism.Alpha-linolenic acid metabolism	Signaling.Hormone Signaling.Jasmonate salicylate signaling.Jasmonate Signaling.Jasmonate metabolism	-	-	-	-	-	-
VITVpiDVIT2027_v1.0.hap1.chr01.ver1.0.g006380.m01	VITVpiDVIT2027_v1.0.hap1.chr01	5648909	5650771	-	383	Methyltransf_7	-	AT1G68040.1	S-adenosyl-L-methionine-dependent methyltransferases superfamily protein	Vitvi05_01chr01g07660_t002	VIT_01s0011g05900.t01	Jasmonate O-methyltransferase	Metabolism.Primary metabolism.Lipid metabolism.Fatty acid metabolism.Alpha-linolenic acid metabolism	Signaling.Hormone Signaling.Jasmonate salicylate signaling.Jasmonate Signaling.Jasmonate metabolism	-	-	-	-	-	-
VITVpiDVIT2027_v1.0.hap1.chr01.ver1.0.g006390.m01	VITVpiDVIT2027_v1.0.hap1.chr01	5655751	5662044	-	353	Methyltransf_7	-	AT1G68040.1	S-adenosyl-L-methionine-dependent methyltransferases superfamily protein	Vitvi05_01chr01g07680_t001	VIT_01s0011g05920.t01	S-adenosyl-L-methionine:salicylic acid carboxyl methyltransferase	Metabolism.Primary metabolism.Amino acid metabolism.Aromatic amino acid metabolism.Phenylalanine metabolism.Phenylalanine biosynthesis	Metabolism.Secondary metabolism.Aromatic compound metabolism	-	-	-	-	-	-
VITVpiDVIT2027_v1.0.hap1.chr01.ver1.0.g006400.m01	VITVpiDVIT2027_v1.0.hap1.chr01	5664225	5665906	-	353	Methyltransf_7	-	AT1G68040.1	S-adenosyl-L-methionine-dependent methyltransferases superfamily protein	Vitvi05_01chr01g07670_t002	VIT_01s0011g05920.t01	S-adenosyl-L-methionine:salicylic acid carboxyl methyltransferase	Metabolism.Primary metabolism.Amino acid metabolism.Aromatic amino acid metabolism.Phenylalanine metabolism.Phenylalanine biosynthesis	Metabolism.Secondary metabolism.Aromatic compound metabolism	-	-	-	-	-	-
VITVpiDVIT2027_v1.0.hap1.chr01.ver1.0.g006410.m01	VITVpiDVIT2027_v1.0.hap1.chr01	5669342	5671069	+	361	Methyltransf_7	-	AT1G68040.1	S-adenosyl-L-methionine-dependent methyltransferases superfamily protein	Vitvi05_01chr01g07690_t001	VIT_01s0011g05930.t01	S-adenosyl-L-methionine:carboxyl methyltransferase	Unclear	-	-	-	-	-	-	-
VITVpiDVIT2027_v1.0.hap1.chr01.ver1.0.g006420.m01	VITVpiDVIT2027_v1.0.hap1.chr01	5687054	5688652	-	222	Methyltransf_7	-	-	-	Vitvi05_01chr01g07710_t001	VIT_10s0003g03220.t01	S-adenosyl-L-methionine:salicylic acid carboxyl methyltransferase	Metabolism.Primary metabolism.Amino acid metabolism.Aromatic amino acid metabolism.Phenylalanine metabolism.Phenylalanine biosynthesis	Metabolism.Secondary metabolism.Aromatic compound metabolism	-	-	-	-	-	-
VITVpiDVIT2027_v1.0.hap1.chr01.ver1.0.g006430.m01	VITVpiDVIT2027_v1.0.hap1.chr01	5698046	5702553	-	595	MACPF	-	AT1G14780.1	MAC/Perforin domain-containing protein	Vitvi05_01chr01g07730_t001	VIT_01s0011g05950.t01	NSL1 (necrotic spotted lesions 1)	Cellular process.Cell growth and death.Cell death	-	-	-	-	-	-	-
VITVpiDVIT2027_v1.0.hap1.chr01.ver1.0.g006440.m01	VITVpiDVIT2027_v1.0.hap1.chr01	5718393	5722634	-	854	Glyco_transf_20;Trehalose_PPase	-	AT1G68020.3	UDP-Glycosyltransferase / trehalose-phosphatase family protein	Vitvi05_01chr01g07750_t001	VIT_01s0011g05960.t01	Trehalose-phosphatase	Metabolism.Primary metabolism.Carbohydrate metabolism.Polysaccharide metabolism.Starch and sucrose metabolism	Metabolism.Primary metabolism.Carbohydrate metabolism.Oligosaccharide metabolism.Trehalose metabolism	-	-	-	-	-	-
VITVpiDVIT2027_v1.0.hap1.chr01.ver1.0.g006450.m01	VITVpiDVIT2027_v1.0.hap1.chr01	5722754	5723116	+	84	-	-	-	-	-	-	-	-	-	-	-	-	-	-	-
VITVpiDVIT2027_v1.0.hap1.chr01.ver1.0.g006460.m01	VITVpiDVIT2027_v1.0.hap1.chr01	5724746	5725276	-	90	-	-	-	-	-	-	-	-	-	-	-	-	-	-	-
VITVpiDVIT2027_v1.0.hap1.chr01.ver1.0.g006470.m01	VITVpiDVIT2027_v1.0.hap1.chr01	5728282	5729812	+	131	KNOX1;KNOX2	CC	AT1G14760.2	KNOX meinox protein	Vitvi05_01chr01g07760_t001	-	-	-	-	-	-	-	-	-	-
VITVpiDVIT2027_v1.0.hap1.chr01.ver1.0.g006480.m01	VITVpiDVIT2027_v1.0.hap1.chr01	5756632	5757967	+	152	VATC	-	-	-	Vitvi05_01chr01g07770_t001	-	-	-	-	-	-	-	-	-	-
VITVpiDVIT2027_v1.0.hap1.chr01.ver1.0.g006490.m01	VITVpiDVIT2027_v1.0.hap1.chr01	5760212	5764431	+	414	HSF_DNA-bind;PilN_bio_d;XhlA	CC	AT1G67970.1	heat shock transcription factor A8	Vitvi05_01chr01g07780_t001	VIT_01s0011g05970.t01	Heat stress transcription factor A-8	Metabolism.Primary metabolism.Protein metabolism and modification.Protein folding.Chaperone-mediated protein folding.HSP-mediated protein folding	Regulation overview.Regulation of gene expression.Regulation of transcription.Transcription factor.HSF family transcription factor	Response to stimulus.Stress response.Abiotic stress response.Temperature stress response	-	-	-	-	-
VITVpiDVIT2027_v1.0.hap1.chr01.ver1.0.g006500.m01	VITVpiDVIT2027_v1.0.hap1.chr01	5765603	5768803	-	306	VIT1	CC	AT2G01770.1	vacuolar iron transporter 1	Vitvi05_01chr01g07800_t001	VIT_01s0011g06000.t01	Vacuolar iron transporter 1	Transport overview.Electrochemical Potential-driven Transporters.Porters.Vacuolar Iron Transporter	Transport overview.Ion transport.Cation transport.Heavy metal ion transport.Iron transport	-	-	-	-	-	-
VITVpiDVIT2027_v1.0.hap1.chr01.ver1.0.g006510.m01	VITVpiDVIT2027_v1.0.hap1.chr01	5774287	5776595	-	245	VIT1	CC	AT2G01770.1	vacuolar iron transporter 1	Vitvi05_01chr01g07810_t001	VIT_01s0011g06010.t01	Vacuolar iron transporter 1	Transport overview.Electrochemical Potential-driven Transporters.Porters.Vacuolar Iron Transporter	Transport overview.Ion transport.Cation transport.Heavy metal ion transport.Iron transport	-	-	-	-	-	-
VITVpiDVIT2027_v1.0.hap1.chr01.ver1.0.g006520.m01	VITVpiDVIT2027_v1.0.hap1.chr01	5785232	5785932	-	103	Hfq;LSM	-	AT3G62840.2	Small nuclear ribonucleoprotein family protein	Vitvi05_01chr01g07820_t001	VIT_01s0011g06020.t01	Small nuclear ribonucleoprotein D2	Metabolism.Primary metabolism.Nucleobase, nucleoside, nucleotide, nucleic acid metabolism.Nucleic acid metabolism.RNA metabolism.RNA processing.mRNA processing.mRNA splicing	Metabolism.Primary metabolism.Nucleobase, nucleoside, nucleotide, nucleic acid metabolism.Nucleic acid metabolism.RNA metabolism.RNA biosynthesis.mRNA biosynthesis	-	-	-	-	-	-
VITVpiDVIT2027_v1.0.hap1.chr01.ver1.0.g006530.m01	VITVpiDVIT2027_v1.0.hap1.chr01	5789244	5799114	-	514	Intu_longin_1;Intu_longin_2;Intu_longin_3	CC	AT1G80910.1	vacuolar fusion CCZ1-like protein (DUF1712)	Vitvi05_01chr01g07830_t002	VIT_01s0011g06030.t01	Myrosinase precursor	Signaling.Hormone Signaling.Auxin Signaling.Auxin metabolism	Metabolism.Secondary metabolism.Primary amino acids derivated metabolism.Glucosinolate metabolism	-	-	-	-	-	-
VITVpiDVIT2027_v1.0.hap1.chr01.ver1.0.g006530.m02	VITVpiDVIT2027_v1.0.hap1.chr01	5789564	5798886	-	527	Intu_longin_1;Intu_longin_2;Intu_longin_3	CC	AT1G80910.1	vacuolar fusion CCZ1-like protein (DUF1712)	Vitvi05_01chr01g07830_t001	VIT_01s0011g06030.t01	Myrosinase precursor	Signaling.Hormone Signaling.Auxin Signaling.Auxin metabolism	Metabolism.Secondary metabolism.Primary amino acids derivated metabolism.Glucosinolate metabolism	-	-	-	-	-	-
VITVpiDVIT2027_v1.0.hap1.chr01.ver1.0.g006540.m01	VITVpiDVIT2027_v1.0.hap1.chr01	5808865	5813847	+	605	Cyclin_C;Cyclin_N	-	AT1G14750.1	Cyclin family protein	Vitvi05_01chr01g07840_t001	VIT_01s0011g06040.t01	Cyclin SDS (solo dancers)	Cellular process.Cell growth and death	Regulation overview.Regulation of cell cycle	-	-	-	-	-	-
VITVpiDVIT2027_v1.0.hap1.chr01.ver1.0.g006550.m01	VITVpiDVIT2027_v1.0.hap1.chr01	5818936	5823764	-	312	RRM_1;RRM_PARP14_3	-	AT1G67950.3	RNA-binding (RRM/RBD/RNP motifs) family protein	Vitvi05_01chr01g07850_t002	VIT_01s0011g06050.t01	RNA recognition motif (RRM)-containing protein	Unknown	-	-	-	-	-	-	-
VITVpiDVIT2027_v1.0.hap1.chr01.ver1.0.g006550.m02	VITVpiDVIT2027_v1.0.hap1.chr01	5819123	5823069	-	322	RRM_1;RRM_PARP14_3	-	AT1G67950.3	RNA-binding (RRM/RBD/RNP motifs) family protein	Vitvi05_01chr01g07850_t002	VIT_01s0011g06050.t01	RNA recognition motif (RRM)-containing protein	Unknown	-	-	-	-	-	-	-
VITVpiDVIT2027_v1.0.hap1.chr01.ver1.0.g006560.m01	VITVpiDVIT2027_v1.0.hap1.chr01	5841465	5858022	-	1007	DUF747;PLATZ	-	-	-	-	VIT_01s0011g06070.t01	Unknown protein	Unknown	-	-	-	-	-	-	-
VITVpiDVIT2027_v1.0.hap1.chr01.ver1.0.g006570.m01	VITVpiDVIT2027_v1.0.hap1.chr01	5860623	5862986	-	787	B_lectin;cEGF;EB;EGF_3;EGF_MSP1_1;PAN_1;PAN_2;Pkinase;PK_Tyr_Ser-Thr;Plasmod_Pvs28;S_locus_glycop	-	AT1G34300.1	lectin protein kinase family protein	Vitvi05_01chr01g07890_t001	VIT_01s0011g06080.t01	Lectin protein kinase family	Signaling.Signaling pathway.Protein kinase	-	-	-	-	-	-	-
VITVpiDVIT2027_v1.0.hap1.chr01.ver1.0.g006580.m01	VITVpiDVIT2027_v1.0.hap1.chr01	5865418	5866785	+	455	ANTH	-	-	-	Vitvi05_01chr01g07900_t001	-	-	-	-	-	-	-	-	-	-
VITVpiDVIT2027_v1.0.hap1.chr01.ver1.0.g006590.m01	VITVpiDVIT2027_v1.0.hap1.chr01	5867510	5924932	-	1889	FlxA;Tho2;Thoc2;THOC2_N;TPR_MLP1_2	CC	AT1G24706.7	THO2	Vitvi05_01chr01g07910_t001	VIT_01s0011g06090.t01	THO complex subunit 2	Metabolism.Primary metabolism.Nucleobase, nucleoside, nucleotide, nucleic acid metabolism.Nucleic acid metabolism.RNA metabolism.RNA processing.mRNA processing.mRNA splicing	Metabolism.Primary metabolism.Protein metabolism and modification.Protein folding	Transport overview.Macromolecule transport.RNA transport	-	-	-	-	-
VITVpiDVIT2027_v1.0.hap1.chr01.ver1.0.g006600.m01	VITVpiDVIT2027_v1.0.hap1.chr01	5888970	5891212	+	285	DUF4283	-	-	-	Vitvi05_01chr01g07920_t001	-	-	-	-	-	-	-	-	-	-
VITVpiDVIT2027_v1.0.hap1.chr01.ver1.0.g006610.m01	VITVpiDVIT2027_v1.0.hap1.chr01	5891504	5892103	+	199	-	-	-	-	Vitvi05_01chr01g07930_t001	-	-	-	-	-	-	-	-	-	-
VITVpiDVIT2027_v1.0.hap1.chr01.ver1.0.g006620.m01	VITVpiDVIT2027_v1.0.hap1.chr01	5929763	5938986	+	129	Bap31	-	AT3G17780.1	B-cell receptor-associated-like protein	Vitvi05_01chr01g07950_t002	VIT_01s0011g06130.t01	Erwinia induced protein 2	Unknown	-	-	-	-	-	-	-
VITVpiDVIT2027_v1.0.hap1.chr01.ver1.0.g006630.m01	VITVpiDVIT2027_v1.0.hap1.chr01	5934672	5935379	+	235	-	-	-	-	Vitvi05_01chr01g07960_t001	-	-	-	-	-	-	-	-	-	-
VITVpiDVIT2027_v1.0.hap1.chr01.ver1.0.g006640.m01	VITVpiDVIT2027_v1.0.hap1.chr01	5944337	5945866	-	115	-	-	-	-	-	-	-	-	-	-	-	-	-	-	-
VITVpiDVIT2027_v1.0.hap1.chr01.ver1.0.g006650.m01	VITVpiDVIT2027_v1.0.hap1.chr01	5948409	5949737	-	442	U-box;zf-C3HC4_4;zf-Nse;zf-RING_UBOX	-	AT5G37490.1	ARM repeat superfamily protein	Vitvi05_01chr01g07980_t001	VIT_01s0011g06140.t01	Avr9/Cf-9 rapidly elicited protein	Response to stimulus.Stress response.Biotic stress response	-	-	-	-	-	-	-
VITVpiDVIT2027_v1.0.hap1.chr01.ver1.0.g006660.m01	VITVpiDVIT2027_v1.0.hap1.chr01	5950051	5951588	+	137	-	-	-	-	-	-	-	-	-	-	-	-	-	-	-
VITVpiDVIT2027_v1.0.hap1.chr01.ver1.0.g006670.m01	VITVpiDVIT2027_v1.0.hap1.chr01	5954785	5959660	-	937	CR_prot_dom_plant;LRRNT_2;LRR_1;LRR_4;LRR_8;Pkinase;PK_Tyr_Ser-Thr	-	AT1G66150.1	transmembrane kinase 1	Vitvi05_01chr01g08000_t001	VIT_01s0011g06150.t01	Receptor protein kinase	Signaling.Signaling pathway.Protein kinase	-	-	-	-	-	-	-
VITVpiDVIT2027_v1.0.hap1.chr01.ver1.0.g006680.m01	VITVpiDVIT2027_v1.0.hap1.chr01	5970155	5973037	-	469	Transferase	CC	AT4G31910.1	HXXXD-type acyl-transferase family protein	Vitvi05_01chr01g08030_t001	VIT_04s0008g05890.t01	Hydroxycinnamoyl-CoA:shikimate hydroxycinnamoyltransferase	Metabolism.Secondary metabolism.Phenylpropanoid metabolism.Phenylpropanoid biosynthesis	-	-	-	-	-	-	-
VITVpiDVIT2027_v1.0.hap1.chr01.ver1.0.g006680.m02	VITVpiDVIT2027_v1.0.hap1.chr01	5970155	5973037	-	463	Transferase	CC	AT4G31910.1	HXXXD-type acyl-transferase family protein	Vitvi05_01chr01g08030_t002	VIT_04s0008g05890.t01	Hydroxycinnamoyl-CoA:shikimate hydroxycinnamoyltransferase	Metabolism.Secondary metabolism.Phenylpropanoid metabolism.Phenylpropanoid biosynthesis	-	-	-	-	-	-	-
VITVpiDVIT2027_v1.0.hap1.chr01.ver1.0.g006690.m01	VITVpiDVIT2027_v1.0.hap1.chr01	5974247	5976689	-	205	DPBB_1;EXPB1_D1	-	-	-	Vitvi05_01chr01g08040_t001	VIT_01s0011g06180.t01	Blight-associated protein p12 precursor	Response to stimulus.Stress response.Biotic stress response	-	-	-	-	-	-	-
VITVpiDVIT2027_v1.0.hap1.chr01.ver1.0.g006700.m01	VITVpiDVIT2027_v1.0.hap1.chr01	5986966	5995746	-	1049	CHASE;HATPase_c;HisKA;Receiver_CRE1;Response_reg	-	AT2G01830.6	CHASE domain containing histidine kinase protein	Vitvi05_01chr01g08070_t001	VIT_01s0011g06190.t01	Histidine kinase (AHK4) (WOL)	Signaling.Hormone Signaling.Cytokinin Signaling.Cytokinin-mediated Signaling pathway	-	-	-	-	-	-	-
VITVpiDVIT2027_v1.0.hap1.chr01.ver1.0.g006710.m01	VITVpiDVIT2027_v1.0.hap1.chr01	5999326	6000151	+	167	-	-	-	-	-	-	-	-	-	-	-	-	-	-	-
VITVpiDVIT2027_v1.0.hap1.chr01.ver1.0.g006720.m01	VITVpiDVIT2027_v1.0.hap1.chr01	6000304	6000474	+	56	-	-	-	-	-	-	-	-	-	-	-	-	-	-	-
VITVpiDVIT2027_v1.0.hap1.chr01.ver1.0.g006730.m01	VITVpiDVIT2027_v1.0.hap1.chr01	6006271	6007011	+	246	zf-C2H2;zf-C2H2_4;zf-C2H2_6	-	AT1G24625.1	zinc finger protein 7	Vitvi05_01chr01g08090_t001	VIT_01s0011g06200.t01	Zinc finger protein 4	Regulation overview.Regulation of gene expression.Regulation of transcription.Transcription factor.C2H2 family transcription factor	-	-	-	-	-	-	-
VITVpiDVIT2027_v1.0.hap1.chr01.ver1.0.g006740.m01	VITVpiDVIT2027_v1.0.hap1.chr01	6014477	6021339	+	820	Oberon_cc;PHD_Oberon	CC	AT1G14740.1	class I heat shock protein%2C putative (DUF1423)	Vitvi05_01chr01g08110_t001	VIT_01s0011g06210.t01	Constans interacting protein 6	Development.Reproductive development.Flower development	-	-	-	-	-	-	-
VITVpiDVIT2027_v1.0.hap1.chr01.ver1.0.g006750.m01	VITVpiDVIT2027_v1.0.hap1.chr01	6021690	6022904	-	248	Cytochrom_B561;Ni_hydr_CYTB	-	AT1G14730.1	Cytochrome b561/ferric reductase transmembrane protein family	Vitvi05_01chr01g08120_t001	VIT_01s0011g06220.t01	Cytochrome b561	Transport overview.Transmembrane Electron Carriers.Transmembrane 1-electron transfer carriers.Eukaryotic Cytochrome b561	Metabolism.Primary metabolism.Generation of metabolite precursors and energy.Electron transport	-	-	-	-	-	-
VITVpiDVIT2027_v1.0.hap1.chr01.ver1.0.g006760.m01	VITVpiDVIT2027_v1.0.hap1.chr01	6025608	6026749	-	222	Cytochrom_B561;Ni_hydr_CYTB	-	AT1G14730.1	Cytochrome b561/ferric reductase transmembrane protein family	Vitvi05_01chr01g08130_t001	VIT_01s0011g06230.t01	Cytochrome b561	Transport overview.Transmembrane Electron Carriers.Transmembrane 1-electron transfer carriers.Eukaryotic Cytochrome b561	Metabolism.Primary metabolism.Generation of metabolite precursors and energy.Electron transport	-	-	-	-	-	-
VITVpiDVIT2027_v1.0.hap1.chr01.ver1.0.g006770.m01	VITVpiDVIT2027_v1.0.hap1.chr01	6032662	6033796	-	224	Cytochrom_B561;DUF418	-	AT1G14730.1	Cytochrome b561/ferric reductase transmembrane protein family	Vitvi05_01chr01g08140_t001	VIT_01s0011g06240.t01	Cytochrome B561	Transport overview.Transmembrane Electron Carriers.Transmembrane 1-electron transfer carriers.Eukaryotic Cytochrome b561	Metabolism.Primary metabolism.Generation of metabolite precursors and energy.Electron transport	-	-	-	-	-	-
VITVpiDVIT2027_v1.0.hap1.chr01.ver1.0.g006780.m01	VITVpiDVIT2027_v1.0.hap1.chr01	6037492	6042425	-	319	-	-	-	-	-	-	-	-	-	-	-	-	-	-	-
VITVpiDVIT2027_v1.0.hap1.chr01.ver1.0.g006790.m01	VITVpiDVIT2027_v1.0.hap1.chr01	6042417	6045337	+	332	Glyco_hydro_16;XET_C	-	AT2G01850.1	endoxyloglucan transferase A3	Vitvi05_01chr01g08160_t001	VIT_01s0011g06250.t01	Xyloglucan endotransglycosylase	Cellular process.Cellular component organization and biogenesis.Cell wall organization and biogenesis.Cell wall metabolism.Cell wall modification.Xyloglucan modification	-	-	-	-	-	-	-
VITVpiDVIT2027_v1.0.hap1.chr01.ver1.0.g006800.m01	VITVpiDVIT2027_v1.0.hap1.chr01	6047094	6056354	-	277	GATase;Peptidase_C26	-	AT1G25220.1	anthranilate synthase beta subunit 1	Vitvi05_01chr01g08170_t002	VIT_01s0011g06260.t01	Anthranilate synthase beta subunit	Metabolism.Primary metabolism.Amino acid metabolism.Aromatic amino acid metabolism.Aromatic amino acid biosynthesis	Metabolism.Primary metabolism.Amino acid metabolism.Amino acid biosynthesis	Metabolism.Primary metabolism.Amino acid metabolism.Aromatic amino acid metabolism.Tryptophan metabolism.Tryptophan biosynthesis	-	-	-	-	-
VITVpiDVIT2027_v1.0.hap1.chr01.ver1.0.g006810.m01	VITVpiDVIT2027_v1.0.hap1.chr01	6063290	6071168	+	704	2OG-FeII_Oxy_2	-	AT1G14710.2	hydroxyproline-rich glycoprotein family protein	Vitvi05_01chr01g08180_t001	VIT_01s0011g06270.t01	Hydroxyproline-rich glycoprotein	Cellular process.Cellular component organization and biogenesis.Cell wall organization and biogenesis.Cell wall structural protein	-	-	-	-	-	-	-
VITVpiDVIT2027_v1.0.hap1.chr01.ver1.0.g006810.m02	VITVpiDVIT2027_v1.0.hap1.chr01	6063311	6070694	+	698	2OG-FeII_Oxy_2	-	AT1G14710.2	hydroxyproline-rich glycoprotein family protein	Vitvi05_01chr01g08180_t002	VIT_01s0011g06270.t01	Hydroxyproline-rich glycoprotein	Cellular process.Cellular component organization and biogenesis.Cell wall organization and biogenesis.Cell wall structural protein	-	-	-	-	-	-	-
VITVpiDVIT2027_v1.0.hap1.chr01.ver1.0.g006820.m01	VITVpiDVIT2027_v1.0.hap1.chr01	6071415	6078044	+	406	2OG-FeII_Oxy_3;2OG-FeII_Oxy_4;DUF7592	-	AT1G68080.1	2-oxoglutarate (2OG) and Fe(II)-dependent oxygenase superfamily protein	Vitvi05_01chr01g08190_t002	VIT_01s0011g06280.t01	Oxidoreductase	Unclear	-	-	-	-	-	-	-
VITVpiDVIT2027_v1.0.hap1.chr01.ver1.0.g006830.m01	VITVpiDVIT2027_v1.0.hap1.chr01	6078282	6080894	-	324	Metallophos	-	AT2G01890.1	purple acid phosphatase 8	Vitvi05_01chr01g08200_t001	VIT_01s0011g06290.t01	Purple acid phosphatase 3 ATPAP3/PAP3	Metabolism.Primary metabolism.Coenzyme and prosthetic group metabolism.Riboflavin metabolism	Metabolism.Cellular metabolism.Phosphate metabolism	-	-	-	-	-	-
VITVpiDVIT2027_v1.0.hap1.chr01.ver1.0.g006840.m01	VITVpiDVIT2027_v1.0.hap1.chr01	6081862	6083392	+	152	-	-	-	-	-	-	-	-	-	-	-	-	-	-	-
VITVpiDVIT2027_v1.0.hap1.chr01.ver1.0.g006850.m01	VITVpiDVIT2027_v1.0.hap1.chr01	6083102	6091248	-	316	Annexin	-	AT1G68090.1	annexin 5	Vitvi05_01chr01g08210_t001	VIT_01s0011g06300.t01	Annexin 5 (ANN5)	Transport overview.Channels and pores.a-Type channels.Annexin	Response to stimulus.Stress response.Abiotic stress response	Signaling.Signaling pathway.Calcium sensors and Signaling	-	-	-	-	-
VITVpiDVIT2027_v1.0.hap1.chr01.ver1.0.g006860.m01	VITVpiDVIT2027_v1.0.hap1.chr01	6103919	6107629	+	485	Exo_endo_phos;Exo_endo_phos2	-	AT2G01900.1	DNAse I-like superfamily protein	Vitvi05_01chr01g08220_t002	VIT_01s0011g06310.t01	Inositol polyphosphate related phosphatase	Metabolism.Primary metabolism.Carbohydrate metabolism.Monosaccharide metabolism.Inositol phosphate metabolism	Signaling.Signaling pathway.Phosphatidylinositol Signaling	-	-	-	-	-	-
VITVpiDVIT2027_v1.0.hap1.chr01.ver1.0.g006870.m01	VITVpiDVIT2027_v1.0.hap1.chr01	6109386	6116141	+	237	Cyclin_N	-	AT2G01905.1	cyclin J18	Vitvi05_01chr01g08230_t001	VIT_01s0011g06320.t01	Cyclin J18	Cellular process.Cell growth and death	Regulation overview.Regulation of cell cycle	-	-	-	-	-	-
VITVpiDVIT2027_v1.0.hap1.chr01.ver1.0.g006880.m01	VITVpiDVIT2027_v1.0.hap1.chr01	6124049	6131388	+	599	CC4_CEP85;MAP65_ASE1	CC	AT2G01910.1	Microtubule associated protein (MAP65/ASE1) family protein	Vitvi05_01chr01g08260_t001	VIT_01s0011g06330.t01	Microtubule associated protein (MAP65-6)	Cellular process.Cellular component organization and biogenesis.Cytoskeleton organization and biogenesis.Microtubule organization and biogenesis.Microtubule-driven movement	-	-	-	-	-	-	-
VITVpiDVIT2027_v1.0.hap1.chr01.ver1.0.g006890.m01	VITVpiDVIT2027_v1.0.hap1.chr01	6129150	6133131	-	160	-	-	-	-	-	-	-	-	-	-	-	-	-	-	-
VITVpiDVIT2027_v1.0.hap1.chr01.ver1.0.g006900.m01	VITVpiDVIT2027_v1.0.hap1.chr01	6132823	6149738	+	487	Zip	-	AT1G68100.1	ZIP metal ion transporter family	Vitvi05_01chr01g08270_t002	VIT_01s0011g06340.t01	IAR1 (IAA-alanine resistant 1)	Transport overview.Electrochemical Potential-driven Transporters.Porters.Zinc (Zn2+)-Iron (Fe2+) Permease	Transport overview.Ion transport.Cation transport.Heavy metal ion transport.Zinc transport	-	-	-	-	-	-
VITVpiDVIT2027_v1.0.hap1.chr01.ver1.0.g006900.m02	VITVpiDVIT2027_v1.0.hap1.chr01	6139735	6149738	+	324	Zip	-	-	-	Vitvi05_01chr01g08270_t002	-	-	-	-	-	-	-	-	-	-
VITVpiDVIT2027_v1.0.hap1.chr01.ver1.0.g006910.m01	VITVpiDVIT2027_v1.0.hap1.chr01	6151473	6153977	-	171	-	-	-	-	Vitvi05_01chr01g08300_t001	VIT_01s0011g06350.t01	Unknown	Unknown	-	-	-	-	-	-	-
VITVpiDVIT2027_v1.0.hap1.chr01.ver1.0.g006910.m02	VITVpiDVIT2027_v1.0.hap1.chr01	6151473	6153798	-	160	-	-	AT2G01913.1	hypothetical protein	Vitvi05_01chr01g08300_t002	VIT_01s0011g06350.t01	Unknown	Unknown	-	-	-	-	-	-	-
VITVpiDVIT2027_v1.0.hap1.chr01.ver1.0.g006920.m01	VITVpiDVIT2027_v1.0.hap1.chr01	6160738	6161322	-	194	ZF-HD_dimer	-	AT1G14687.1	homeobox protein 32	Vitvi05_01chr01g08310_t001	VIT_01s0011g06360.t01	Zinc finger homeobox 32	Regulation overview.Regulation of gene expression.Regulation of transcription.Transcription factor.zf-HD family transcription factor	-	-	-	-	-	-	-
VITVpiDVIT2027_v1.0.hap1.chr01.ver1.0.g006930.m01	VITVpiDVIT2027_v1.0.hap1.chr01	6162223	6163380	+	385	ANTH	-	AT1G25240.2	ENTH/VHS/GAT family protein	Vitvi05_01chr01g08320_t001	VIT_01s0011g06370.t01	Clathrin assembly protein 13	Transport overview.Macromolecule transport.Protein transport.Protein coat	Cellular process.Cellular transport.Protein trafficking.Vesicle-mediated trafficking	-	-	-	-	-	-
VITVpiDVIT2027_v1.0.hap1.chr01.ver1.0.g006940.m01	VITVpiDVIT2027_v1.0.hap1.chr01	6167232	6169734	-	293	GAGA_bind	-	AT1G14685.4	basic pentacysteine 2	Vitvi05_01chr01g08330_t001	VIT_17s0000g01860.t01	BPC2/BBR/BPC2/BPC2 (basic pentacysteine2)	Regulation overview.Regulation of gene expression.Regulation of transcription.Transcription factor.BBR family transcription factor	-	-	-	-	-	-	-
VITVpiDVIT2027_v1.0.hap1.chr01.ver1.0.g006950.m01	VITVpiDVIT2027_v1.0.hap1.chr01	6179152	6181771	+	646	PHD;PHD_2;PHD_5	-	AT5G22260.1	RING/FYVE/PHD zinc finger superfamily protein	Vitvi05_01chr01g08340_t001	VIT_01s0011g06390.t01	MS1 (male sterility 1); DNA binding	Regulation overview.Regulation of gene expression.Regulation of transcription.Transcription factor.PHD family transcription factor	-	-	-	-	-	-	-
VITVpiDVIT2027_v1.0.hap1.chr01.ver1.0.g006960.m01	VITVpiDVIT2027_v1.0.hap1.chr01	6183859	6184940	+	101	-	-	-	-	-	-	-	-	-	-	-	-	-	-	-
VITVpiDVIT2027_v1.0.hap1.chr01.ver1.0.g006970.m01	VITVpiDVIT2027_v1.0.hap1.chr01	6205496	6207712	+	425	bHLH_NCOA;C2CH-3rd_BIRD-IDD;C2CH-4th_BIRD-IDD;C2H2-2nd_BIRD-IDD;V-ATPase_G_2;zf-C2H2;zf-C2H2_4;zf-C2H2_6;zf-H2C2_2;zf-met	CC	AT1G68130.1	indeterminate(ID)-domain 14	Vitvi05_01chr01g08380_t001	VIT_01s0011g06400.t01	Indeterminate(ID)-domain 16	Regulation overview.Regulation of gene expression.Regulation of transcription.Transcription factor.C2H2 family transcription factor	-	-	-	-	-	-	-
VITVpiDVIT2027_v1.0.hap1.chr01.ver1.0.g006980.m01	VITVpiDVIT2027_v1.0.hap1.chr01	6212124	6213561	-	189	CASP_dom	-	AT2G39530.1	Uncharacterized protein family (UPF0497)	Vitvi05_01chr01g08390_t001	VIT_13s0019g01390.t01	UPF0497 membrane protein	Unknown	-	-	-	-	-	-	-
VITVpiDVIT2027_v1.0.hap1.chr01.ver1.0.g006990.m01	VITVpiDVIT2027_v1.0.hap1.chr01	6218010	6221414	-	1134	Island;LRRNT_2;LRR_1;LRR_4;LRR_8;Pkinase;PK_Tyr_Ser-Thr	-	AT2G01950.1	BRI1-like 2	Vitvi05_01chr01g08400_t001	VIT_01s0011g06410.t01	BRL2 (BRI1-like 2)	Signaling.Hormone Signaling.Brassinosteroid Signaling.Brassinosteroid-mediated Signaling pathway	-	-	-	-	-	-	-
VITVpiDVIT2027_v1.0.hap1.chr01.ver1.0.g007000.m01	VITVpiDVIT2027_v1.0.hap1.chr01	6222896	6223123	-	75	-	-	-	-	-	-	-	-	-	-	-	-	-	-	-
VITVpiDVIT2027_v1.0.hap1.chr01.ver1.0.g007010.m01	VITVpiDVIT2027_v1.0.hap1.chr01	6227784	6232315	-	329	Aldo_ket_red	-	AT1G59950.1	NAD(P)-linked oxidoreductase superfamily protein	Vitvi05_01chr01g08410_t001	VIT_01s0011g06430.t01	NADPH-dependent codeinone reductase	Metabolism.Secondary metabolism.Primary amino acids derivated metabolism.Alkaloid metabolism.Alkaloid biosynthesis	-	-	-	-	-	-	-
VITVpiDVIT2027_v1.0.hap1.chr01.ver1.0.g007020.m01	VITVpiDVIT2027_v1.0.hap1.chr01	6235729	6244040	-	318	Aldo_ket_red	CC	AT1G59950.1	NAD(P)-linked oxidoreductase superfamily protein	Vitvi05_01chr01g08420_t001	VIT_01s0011g06440.t01	Chalcone reductase	Metabolism.Secondary metabolism.Phenylpropanoid metabolism.Flavonoid metabolism.Flavonoid biosynthesis	-	-	-	-	-	-	-
VITVpiDVIT2027_v1.0.hap1.chr01.ver1.0.g007030.m01	VITVpiDVIT2027_v1.0.hap1.chr01	6255720	6257491	-	321	Aldo_ket_red	-	AT1G59950.1	NAD(P)-linked oxidoreductase superfamily protein	Vitvi05_01chr01g08430_t001	VIT_01s0011g06450.t01	Deoxymugineic acid synthase	Metabolism.Primary metabolism.Amino acid metabolism.Methionine metabolism	Metabolism.Cellular metabolism.Iron metabolism.Iron assimilation	-	-	-	-	-	-
VITVpiDVIT2027_v1.0.hap1.chr01.ver1.0.g007040.m01	VITVpiDVIT2027_v1.0.hap1.chr01	6264336	6266023	-	314	Aldo_ket_red	-	AT1G59950.1	NAD(P)-linked oxidoreductase superfamily protein	Vitvi05_01chr01g08440_t001	VIT_01s0011g06460.t01	Deoxymugineic acid synthase	Metabolism.Primary metabolism.Amino acid metabolism.Methionine metabolism	Metabolism.Cellular metabolism.Iron metabolism.Iron assimilation	-	-	-	-	-	-
VITVpiDVIT2027_v1.0.hap1.chr01.ver1.0.g007050.m01	VITVpiDVIT2027_v1.0.hap1.chr01	6268458	6272374	-	449	Aldo_ket_red	-	AT5G01670.2	NAD(P)-linked oxidoreductase superfamily protein	Vitvi05_01chr01g08450_t001	VIT_01s0011g06470.t01	Galacturonic acid reductase	Cellular process.Cellular component organization and biogenesis.Cell wall organization and biogenesis	Metabolism.Primary metabolism.Organic acid metabolism.Ascorbate and aldarate metabolism	-	-	-	-	-	-
VITVpiDVIT2027_v1.0.hap1.chr01.ver1.0.g007060.m01	VITVpiDVIT2027_v1.0.hap1.chr01	6278533	6280926	-	239	Aldo_ket_red	-	AT1G59950.1	NAD(P)-linked oxidoreductase superfamily protein	Vitvi05_01chr01g08460_t001	VIT_01s0011g06490.t01	Deoxymugineic acid synthase	Metabolism.Primary metabolism.Amino acid metabolism.Methionine metabolism	Metabolism.Cellular metabolism.Iron metabolism.Iron assimilation	-	-	-	-	-	-
VITVpiDVIT2027_v1.0.hap1.chr01.ver1.0.g007070.m01	VITVpiDVIT2027_v1.0.hap1.chr01	6283354	6284700	+	316	Aldo_ket_red	-	AT1G59950.1	NAD(P)-linked oxidoreductase superfamily protein	Vitvi05_01chr01g08470_t001	VIT_01s0011g06500.t01	NADPH-dependent codeinone reductase	Metabolism.Secondary metabolism.Primary amino acids derivated metabolism.Alkaloid metabolism.Alkaloid biosynthesis	-	-	-	-	-	-	-
VITVpiDVIT2027_v1.0.hap1.chr01.ver1.0.g007080.m01	VITVpiDVIT2027_v1.0.hap1.chr01	6291678	6293559	+	350	Aldo_ket_red	-	AT1G59950.1	NAD(P)-linked oxidoreductase superfamily protein	Vitvi05_01chr01g08480_t001	VIT_01s0011g06510.t01	Galacturonic acid reductase [Vitis vinifera]	Cellular process.Cellular component organization and biogenesis.Cell wall organization and biogenesis	-	-	-	-	-	-	-
VITVpiDVIT2027_v1.0.hap1.chr01.ver1.0.g007090.m01	VITVpiDVIT2027_v1.0.hap1.chr01	6297340	6298946	+	288	Aldo_ket_red	-	AT1G59950.1	NAD(P)-linked oxidoreductase superfamily protein	Vitvi05_01chr01g08490_t001	VIT_01s0011g06530.t01	Galacturonic acid reductase [Vitis vinifera]	Cellular process.Cellular component organization and biogenesis.Cell wall organization and biogenesis	-	-	-	-	-	-	-
VITVpiDVIT2027_v1.0.hap1.chr01.ver1.0.g007100.m01	VITVpiDVIT2027_v1.0.hap1.chr01	6309822	6315739	+	530	EMP70	-	AT2G01970.1	Endomembrane protein 70 protein family	Vitvi05_01chr01g08500_t001	VIT_01s0011g06540.t01	Endomembrane protein 70	Cellular process.Cellular transport.Protein trafficking	-	-	-	-	-	-	-
VITVpiDVIT2027_v1.0.hap1.chr01.ver1.0.g007100.m02	VITVpiDVIT2027_v1.0.hap1.chr01	6309822	6315739	+	591	EMP70	-	AT1G14670.1	Endomembrane protein 70 protein family	Vitvi05_01chr01g08500_t001	VIT_01s0011g06540.t01	Endomembrane protein 70	Cellular process.Cellular transport.Protein trafficking	-	-	-	-	-	-	-
VITVpiDVIT2027_v1.0.hap1.chr01.ver1.0.g007110.m01	VITVpiDVIT2027_v1.0.hap1.chr01	6317879	6376558	+	1140	cNMP_binding;Na_H_Exchanger	-	AT2G01980.1	sodium proton exchanger%2C putative (NHX7) (SOS1)	Vitvi05_01chr01g08510_t001	VIT_01s0011g06550.t01	Na+/H+ antiporter SOS1	Signaling.Hormone Signaling.ABA Signaling.ABA-mediated Signaling pathway	Transport overview.Electrochemical Potential-driven Transporters.Porters.Monovalent Cation:Proton Antiporter-1	Signaling.Signaling pathway.Stress response Signaling.Salt stress response Signaling	Transport overview.Ion transport.Cation transport	-	-	-	-
VITVpiDVIT2027_v1.0.hap1.chr01.ver1.0.g007120.m01	VITVpiDVIT2027_v1.0.hap1.chr01	6377379	6382426	-	713	K_trans;K_trans_C	-	AT2G30070.1	potassium transporter 1	Vitvi05_01chr01g08530_t001	VIT_01s0011g06560.t01	Potassium transporter (KUP1)	Transport overview.Electrochemical Potential-driven Transporters.Porters.K+ uptake porter (aka permease)	Transport overview.Ion transport.Cation transport.Potassium transport	-	-	-	-	-	-
VITVpiDVIT2027_v1.0.hap1.chr01.ver1.0.g007120.m02	VITVpiDVIT2027_v1.0.hap1.chr01	6377379	6382406	-	646	K_trans;K_trans_C	-	AT2G30070.1	potassium transporter 1	Vitvi05_01chr01g08530_t002	VIT_01s0011g06560.t01	Potassium transporter (KUP1)	Transport overview.Electrochemical Potential-driven Transporters.Porters.K+ uptake porter (aka permease)	Transport overview.Ion transport.Cation transport.Potassium transport	-	-	-	-	-	-
VITVpiDVIT2027_v1.0.hap1.chr01.ver1.0.g007130.m01	VITVpiDVIT2027_v1.0.hap1.chr01	6389433	6390023	+	159	-	-	-	-	-	-	-	-	-	-	-	-	-	-	-
VITVpiDVIT2027_v1.0.hap1.chr01.ver1.0.g007140.m01	VITVpiDVIT2027_v1.0.hap1.chr01	6396328	6396528	-	66	-	-	-	-	-	-	-	-	-	-	-	-	-	-	-
VITVpiDVIT2027_v1.0.hap1.chr01.ver1.0.g007150.m01	VITVpiDVIT2027_v1.0.hap1.chr01	6397213	6398457	+	414	Fasciclin	-	-	-	Vitvi05_01chr01g08550_t001	VIT_01s0011g06570.t01	Beta-Ig-H3/fasciclin	Unclear	-	-	-	-	-	-	-
VITVpiDVIT2027_v1.0.hap1.chr01.ver1.0.g007160.m01	VITVpiDVIT2027_v1.0.hap1.chr01	6403070	6404546	-	283	-	-	AT2G01990.2	XRI1-like protein	Vitvi05_01chr01g08560_t001	VIT_01s0011g06580.t01	Unknown protein	Unknown	-	-	-	-	-	-	-
VITVpiDVIT2027_v1.0.hap1.chr01.ver1.0.g007170.m01	VITVpiDVIT2027_v1.0.hap1.chr01	6406904	6407598	-	203	LTP_2;Tryp_alpha_amyl	-	-	-	-	VIT_01s0011g06590.t01	Protease inhibitor/seed storage/lipid transfer protein (LTP)	Transport overview.Macromolecule transport.Lipid transport	-	-	-	-	-	-	-
VITVpiDVIT2027_v1.0.hap1.chr01.ver1.0.g007180.m01	VITVpiDVIT2027_v1.0.hap1.chr01	6421754	6424197	-	495	Aminotran_5;Pyridoxal_deC	-	AT2G02010.1	glutamate decarboxylase 4	Vitvi05_01chr01g08580_t001	VIT_01s0011g06600.t01	Glutamate decarboxylase	Metabolism.Primary metabolism.Amino acid metabolism.Glutamate metabolism.Glutamate catabolism	Metabolism.Primary metabolism.Amino acid metabolism.Alanine and aspartate metabolism	Metabolism.Primary metabolism.Amino acid metabolism.Cysteine metabolism	Metabolism.Primary metabolism.Amino acid metabolism.Beta-Alanine metabolism.Beta-Alanine biosynthesis	Metabolism.Primary metabolism.Amino acid metabolism.Amino acid catabolism	-	-	-
VITVpiDVIT2027_v1.0.hap1.chr01.ver1.0.g007190.m01	VITVpiDVIT2027_v1.0.hap1.chr01	6429571	6431967	-	511	Pyridoxal_deC	-	AT5G17330.1	glutamate decarboxylase	Vitvi05_01chr01g08590_t002	VIT_01s0011g06610.t01	Glutamate decarboxylase	Metabolism.Primary metabolism.Amino acid metabolism.Glutamate metabolism.Glutamate catabolism	Metabolism.Primary metabolism.Amino acid metabolism.Alanine and aspartate metabolism	Metabolism.Primary metabolism.Amino acid metabolism.Beta-Alanine metabolism.Beta-Alanine biosynthesis	Metabolism.Primary metabolism.Organic acid metabolism.Butanoate metabolism.Butanoate biosynthesis	-	-	-	-
VITVpiDVIT2027_v1.0.hap1.chr01.ver1.0.g007200.m01	VITVpiDVIT2027_v1.0.hap1.chr01	6438883	6446839	+	586	PTR2	-	AT2G02040.1	peptide transporter 2	Vitvi05_01chr01g08600_t001	VIT_01s0011g06620.t01	Peptide transporter PTR2-B	Transport overview.Electrochemical Potential-driven Transporters.Porters.Proton-dependent Oligopeptide Transporter	Transport overview.Macromolecule transport.Oligopeptide transport	-	-	-	-	-	-
VITVpiDVIT2027_v1.0.hap1.chr01.ver1.0.g007200.m02	VITVpiDVIT2027_v1.0.hap1.chr01	6438899	6446839	+	586	PTR2	-	AT2G02040.1	peptide transporter 2	Vitvi05_01chr01g08600_t001	VIT_01s0011g06620.t01	Peptide transporter PTR2-B	Transport overview.Electrochemical Potential-driven Transporters.Porters.Proton-dependent Oligopeptide Transporter	Transport overview.Macromolecule transport.Oligopeptide transport	-	-	-	-	-	-
VITVpiDVIT2027_v1.0.hap1.chr01.ver1.0.g007210.m01	VITVpiDVIT2027_v1.0.hap1.chr01	6447978	6455496	+	326	Beta-prop_EML;Beta-prop_NWD2_C;Beta-prop_TEP1_2nd;Beta-prop_TEP1_C;EIF3I;WD40;WD40_CDC20-Fz;WD40_Prp19;WD40_WDHD1_1st	-	AT2G46280.2	TGF-beta receptor interacting protein 1	Vitvi05_01chr01g08610_t001	VIT_01s0011g06630.t01	Translation initiation factor eIF-3 subunit 2	Metabolism.Primary metabolism.Protein metabolism and modification.Protein synthesis.Translation.Translational initiation	Transport overview.Macromolecule transport.RNA transport	-	-	-	-	-	-
VITVpiDVIT2027_v1.0.hap1.chr01.ver1.0.g007220.m01	VITVpiDVIT2027_v1.0.hap1.chr01	6456450	6457628	-	392	Fasciclin	-	-	-	Vitvi05_01chr01g08620_t001	VIT_01s0011g06640.t01	Beta-Ig-H3/fasciclin	Unclear	-	-	-	-	-	-	-
VITVpiDVIT2027_v1.0.hap1.chr01.ver1.0.g007230.m01	VITVpiDVIT2027_v1.0.hap1.chr01	6458360	6459559	-	399	Fasciclin	-	-	-	Vitvi05_01chr01g08630_t001	VIT_01s0011g06650.t01	Beta-Ig-H3/fasciclin	Unclear	-	-	-	-	-	-	-
VITVpiDVIT2027_v1.0.hap1.chr01.ver1.0.g007240.m01	VITVpiDVIT2027_v1.0.hap1.chr01	6558035	6558337	+	100	NDUF_B7	CC	AT2G02050.1	NADH-ubiquinone oxidoreductase B18 subunit	Vitvi05_01chr01g08780_t001	VIT_01s0137g00010.t01	NADH dehydrogenase (ubiquinone) 1 beta subcomplex 7	Metabolism.Primary metabolism.Generation of metabolite precursors and energy.Electron transport.Respiratory-chain phosphorylation	Transport overview.Primary Active Transporters.Oxidoreduction-driven transporters.Proton-translocating NADH Dehydrogenase	-	-	-	-	-	-
VITVpiDVIT2027_v1.0.hap1.chr01.ver1.0.g007250.m01	VITVpiDVIT2027_v1.0.hap1.chr01	6562156	6563454	+	168	-	-	-	-	Vitvi05_01chr13g10550_t001	-	-	-	-	-	-	-	-	-	-
VITVpiDVIT2027_v1.0.hap1.chr01.ver1.0.g007260.m01	VITVpiDVIT2027_v1.0.hap1.chr01	6570590	6571869	+	306	adh_short;adh_short_C2;KR	-	AT3G42960.1	TAPETUM 1	Vitvi05_01chr01g08810_t002	VIT_01s0137g00030.t01	ATA1 (Arabidopsis TAPETUM 1)	Unclear	-	-	-	-	-	-	-
VITVpiDVIT2027_v1.0.hap1.chr01.ver1.0.g007270.m01	VITVpiDVIT2027_v1.0.hap1.chr01	6572575	6582495	+	238	-	-	-	-	-	-	-	-	-	-	-	-	-	-	-
VITVpiDVIT2027_v1.0.hap1.chr01.ver1.0.g007280.m01	VITVpiDVIT2027_v1.0.hap1.chr01	6584474	6588633	+	104	-	-	-	-	-	-	-	-	-	-	-	-	-	-	-
VITVpiDVIT2027_v1.0.hap1.chr01.ver1.0.g007290.m01	VITVpiDVIT2027_v1.0.hap1.chr01	6589103	6592311	+	303	Myb_DNA-binding	CC	-	-	Vitvi05_01chr01g08840_t001	VIT_01s0137g00050.t01	Myb family	Regulation overview.Regulation of gene expression.Regulation of transcription.Transcription factor.G2-like family transcription factor	-	-	-	-	-	-	-
VITVpiDVIT2027_v1.0.hap1.chr01.ver1.0.g007300.m01	VITVpiDVIT2027_v1.0.hap1.chr01	6601393	6607559	-	337	THUMP	-	AT1G09290.1	hypothetical protein	Vitvi05_01chr01g08850_t001	VIT_01s0137g00060.t01	Unknown protein	Unknown	-	-	-	-	-	-	-
VITVpiDVIT2027_v1.0.hap1.chr01.ver1.0.g007300.m02	VITVpiDVIT2027_v1.0.hap1.chr01	6601428	6607565	-	280	THUMP	-	AT1G09290.1	hypothetical protein	Vitvi05_01chr01g08850_t001	VIT_01s0137g00060.t01	Unknown protein	Unknown	-	-	-	-	-	-	-
VITVpiDVIT2027_v1.0.hap1.chr01.ver1.0.g007310.m01	VITVpiDVIT2027_v1.0.hap1.chr01	6610224	6612064	+	322	adh_short;adh_short_C2;KR	-	AT1G67730.1	beta-ketoacyl reductase 1	Vitvi05_01chr01g08860_t001	VIT_01s0137g00070.t01	B-keto acyl reductase	Unclear	-	-	-	-	-	-	-
VITVpiDVIT2027_v1.0.hap1.chr01.ver1.0.g007320.m01	VITVpiDVIT2027_v1.0.hap1.chr01	6612888	6615961	-	342	-	-	AT1G23800.1	aldehyde dehydrogenase 2B7	Vitvi05_01chr01g08870_t003	VIT_01s0137g00080.t01	Aldehyde dehydrogenase (NAD+)	Metabolism.Primary metabolism.Carbohydrate metabolism.Glycolysis Gluconeogenesis	Metabolism.Primary metabolism.Lipid metabolism.Fatty acid metabolism	Metabolism.Primary metabolism.Amino acid metabolism.Arginine and proline metabolism.Urea cycle	Metabolism.Primary metabolism.Amino acid metabolism.Valine, leucine, and isoleucine metabolism.Valine, leucine, and isoleucine catabolism	Metabolism.Primary metabolism.Amino acid metabolism.Beta-Alanine metabolism	Metabolism.Primary metabolism.Lipid metabolism.Glycerolipid metabolism	Metabolism.Primary metabolism.Carbohydrate metabolism.Monosaccharide metabolism.Pyruvate metabolism	-
VITVpiDVIT2027_v1.0.hap1.chr01.ver1.0.g007330.m01	VITVpiDVIT2027_v1.0.hap1.chr01	6620733	6623871	+	283	adh_short;adh_short_C2	-	-	-	Vitvi05_01chr01g08920_t001	VIT_01s0137g00160.t01	B-keto acyl reductase	Unclear	-	-	-	-	-	-	-
VITVpiDVIT2027_v1.0.hap1.chr01.ver1.0.g007330.m02	VITVpiDVIT2027_v1.0.hap1.chr01	6620733	6623912	+	319	adh_short;adh_short_C2	-	AT1G67730.1	beta-ketoacyl reductase 1	Vitvi05_01chr01g08900_t001	VIT_01s0137g00160.t01	B-keto acyl reductase	Unclear	-	-	-	-	-	-	-
VITVpiDVIT2027_v1.0.hap1.chr01.ver1.0.g007340.m01	VITVpiDVIT2027_v1.0.hap1.chr01	6625856	6628366	+	319	adh_short;adh_short_C2	-	AT1G67730.1	beta-ketoacyl reductase 1	Vitvi05_01chr01g08930_t001	VIT_01s0137g00130.t01	B-keto acyl reductase	Unclear	-	-	-	-	-	-	-
VITVpiDVIT2027_v1.0.hap1.chr01.ver1.0.g007350.m01	VITVpiDVIT2027_v1.0.hap1.chr01	6630892	6634545	+	320	adh_short;adh_short_C2;Annexin	-	AT1G67730.1	beta-ketoacyl reductase 1	Vitvi05_01chr01g08940_t001	VIT_01s0137g00180.t01	B-keto acyl reductase	Unclear	-	-	-	-	-	-	-
VITVpiDVIT2027_v1.0.hap1.chr01.ver1.0.g007360.m01	VITVpiDVIT2027_v1.0.hap1.chr01	6639133	6647080	+	1193	Clathrin_bdg	CC	-	-	Vitvi05_01chr01g08950_t001	VIT_01s0137g00190.t01	CIP4 (COP1-interacting protein 4)	Metabolism.Primary metabolism.Protein metabolism and modification.Proteolysis.cytoplasmic and nuclear protein degradation.Ubiquitin-mediated proteolysis	-	-	-	-	-	-	-
VITVpiDVIT2027_v1.0.hap1.chr01.ver1.0.g007370.m01	VITVpiDVIT2027_v1.0.hap1.chr01	6648530	6649276	-	248	Methyltransf_11;Methyltransf_23	-	AT1G24480.1	S-adenosyl-L-methionine-dependent methyltransferases superfamily protein	Vitvi05_01chr01g08960_t001	VIT_01s0137g00200.t01	Unknown protein	Unknown	-	-	-	-	-	-	-
VITVpiDVIT2027_v1.0.hap1.chr01.ver1.0.g007380.m01	VITVpiDVIT2027_v1.0.hap1.chr01	6651133	6652020	+	121	-	-	-	-	-	-	-	-	-	-	-	-	-	-	-
VITVpiDVIT2027_v1.0.hap1.chr01.ver1.0.g007390.m01	VITVpiDVIT2027_v1.0.hap1.chr01	6651344	6651949	-	201	PsbY	-	AT1G67740.1	photosystem II BY	Vitvi05_01chr01g08970_t001	VIT_01s0137g00210.t01	Photosystem II core complex proteins psbY, chloroplast precursor	Metabolism.Primary metabolism.Generation of metabolite precursors and energy.Photosynthesis.Photosystem II	Transport overview.Primary Active Transporters.Light absorption-driven transporters.Photosynthetic Reaction Center	-	-	-	-	-	-
VITVpiDVIT2027_v1.0.hap1.chr01.ver1.0.g007400.m01	VITVpiDVIT2027_v1.0.hap1.chr01	6662223	6677383	+	539	60KD_IMP	CC	AT1G24490.2	OxaA/YidC-like membrane insertion protein	Vitvi05_01chr01g08980_t001	VIT_01s0137g00220.t01	ALB4 (ALBINA 4)	Metabolism.Primary metabolism.Protein metabolism and modification.Protein folding.Protein export	Transport overview.Electrochemical Potential-driven Transporters.Porters.Cytochrome Oxidase Biogenesis	Cellular process.Cellular component organization and biogenesis.Organelle organization and biogenesis.Plastid organization and biogenesis.Thylakoid organization and biogenesis	Cellular process.Cellular transport.Protein trafficking	-	-	-	-
VITVpiDVIT2027_v1.0.hap1.chr01.ver1.0.g007410.m01	VITVpiDVIT2027_v1.0.hap1.chr01	6691300	6693913	+	604	DDE_Tnp_1;DDE_Tnp_4;Plant_tran;PXT1	-	-	-	Vitvi05_01chr01g19780_t001	VIT_17s0000g02130.t01	Transposase, IS4	Transposable elements viral and plasmid proteins.Protein from transposable element	-	-	-	-	-	-	-
VITVpiDVIT2027_v1.0.hap1.chr01.ver1.0.g007420.m01	VITVpiDVIT2027_v1.0.hap1.chr01	6692007	6692310	+	51	-	-	-	-	Vitvi05_01chr15g03510_t001	-	-	-	-	-	-	-	-	-	-
VITVpiDVIT2027_v1.0.hap1.chr01.ver1.0.g007430.m01	VITVpiDVIT2027_v1.0.hap1.chr01	6697230	6701827	+	534	F-box-like;RCC1;RCC1_2	-	AT3G26100.6	Regulator of chromosome condensation (RCC1) family protein	Vitvi05_01chr01g08990_t001	VIT_01s0137g00230.t01	Regulator of chromosome condensation (RCC1)	Transport overview.Nucleocytoplasmic transport.Nuclear pore complex	Signaling.Signaling pathway.G-protein signaling pathway.RCC1 superfamily protein	-	-	-	-	-	-
VITVpiDVIT2027_v1.0.hap1.chr01.ver1.0.g007430.m02	VITVpiDVIT2027_v1.0.hap1.chr01	6697231	6701827	+	534	F-box-like;RCC1;RCC1_2	-	AT3G26100.6	Regulator of chromosome condensation (RCC1) family protein	Vitvi05_01chr01g08990_t001	VIT_01s0137g00230.t01	Regulator of chromosome condensation (RCC1)	Transport overview.Nucleocytoplasmic transport.Nuclear pore complex	Signaling.Signaling pathway.G-protein signaling pathway.RCC1 superfamily protein	-	-	-	-	-	-
VITVpiDVIT2027_v1.0.hap1.chr01.ver1.0.g007430.m03	VITVpiDVIT2027_v1.0.hap1.chr01	6697233	6701832	+	432	RCC1;RCC1_2	-	AT3G26100.4	Regulator of chromosome condensation (RCC1) family protein	Vitvi05_01chr01g08990_t001	VIT_01s0137g00230.t01	Regulator of chromosome condensation (RCC1)	Transport overview.Nucleocytoplasmic transport.Nuclear pore complex	Signaling.Signaling pathway.G-protein signaling pathway.RCC1 superfamily protein	-	-	-	-	-	-
VITVpiDVIT2027_v1.0.hap1.chr01.ver1.0.g007430.m04	VITVpiDVIT2027_v1.0.hap1.chr01	6697234	6701833	+	534	F-box-like;RCC1;RCC1_2	-	AT3G26100.6	Regulator of chromosome condensation (RCC1) family protein	Vitvi05_01chr01g08990_t001	VIT_01s0137g00230.t01	Regulator of chromosome condensation (RCC1)	Transport overview.Nucleocytoplasmic transport.Nuclear pore complex	Signaling.Signaling pathway.G-protein signaling pathway.RCC1 superfamily protein	-	-	-	-	-	-
VITVpiDVIT2027_v1.0.hap1.chr01.ver1.0.g007440.m01	VITVpiDVIT2027_v1.0.hap1.chr01	6705387	6711271	-	275	KCNQ2_u3	-	-	-	-	-	-	-	-	-	-	-	-	-	-
VITVpiDVIT2027_v1.0.hap1.chr01.ver1.0.g007450.m01	VITVpiDVIT2027_v1.0.hap1.chr01	6712541	6714516	+	403	Beta_helix;Pectate_lyase_4	-	AT4G24780.2	Pectin lyase-like superfamily protein	Vitvi05_01chr01g09020_t001	VIT_01s0137g00240.t01	Pectate lyase	Cellular process.Cellular component organization and biogenesis.Cell wall organization and biogenesis.Cell wall metabolism.Cell wall catabolism.Pectin catabolism	-	-	-	-	-	-	-
VITVpiDVIT2027_v1.0.hap1.chr01.ver1.0.g007460.m01	VITVpiDVIT2027_v1.0.hap1.chr01	6716997	6736834	-	535	Cpn60_TCP1	-	AT1G24510.1	TCP-1/cpn60 chaperonin family protein	Vitvi05_01chr01g09030_t001	VIT_12s0028g00350.t01	T-complex protein 1 epsilon subunit	Metabolism.Primary metabolism.Protein metabolism and modification.Protein folding.Chaperone-mediated protein folding	-	-	-	-	-	-	-
VITVpiDVIT2027_v1.0.hap1.chr01.ver1.0.g007470.m01	VITVpiDVIT2027_v1.0.hap1.chr01	6745817	6749153	-	650	RRM_1;RRM_5	-	AT1G13190.1	RNA-binding (RRM/RBD/RNP motifs) family protein	Vitvi05_01chr01g09070_t001	VIT_01s0137g00270.t01	RNA recognition motif (RRM)-containing	Unknown	-	-	-	-	-	-	-
VITVpiDVIT2027_v1.0.hap1.chr01.ver1.0.g007480.m01	VITVpiDVIT2027_v1.0.hap1.chr01	6750663	6773244	-	428	Actin	-	AT1G13180.1	Actin-like ATPase superfamily protein	Vitvi05_01chr01g09080_t001	VIT_01s0137g00280.t01	Actin related protein 3	Cellular process.Cellular component organization and biogenesis.Cytoskeleton organization and biogenesis.Actin organization and biogenesis	-	-	-	-	-	-	-
VITVpiDVIT2027_v1.0.hap1.chr01.ver1.0.g007490.m01	VITVpiDVIT2027_v1.0.hap1.chr01	6756317	6756736	+	51	-	-	-	-	-	-	-	-	-	-	-	-	-	-	-
VITVpiDVIT2027_v1.0.hap1.chr01.ver1.0.g007500.m01	VITVpiDVIT2027_v1.0.hap1.chr01	6756773	6758695	+	216	Exo_endo_phos	-	-	-	Vitvi05_01chr01g09090_t002	-	-	-	-	-	-	-	-	-	-
VITVpiDVIT2027_v1.0.hap1.chr01.ver1.0.g007510.m01	VITVpiDVIT2027_v1.0.hap1.chr01	6761909	6762607	+	119	-	-	-	-	-	-	-	-	-	-	-	-	-	-	-
VITVpiDVIT2027_v1.0.hap1.chr01.ver1.0.g007520.m01	VITVpiDVIT2027_v1.0.hap1.chr01	6782373	6793330	+	796	Oxysterol_BP;PH;PH_11;PH_8	CC	AT1G13170.1	OSBP(oxysterol binding protein)-related protein 1D	Vitvi05_01chr01g09140_t001	VIT_01s0137g00290.t01	Oxysterol binding protein	Unclear	-	-	-	-	-	-	-
VITVpiDVIT2027_v1.0.hap1.chr01.ver1.0.g007530.m01	VITVpiDVIT2027_v1.0.hap1.chr01	6793970	6801669	-	847	SDA1_C;SDA1_dom;SDA1_HEAT	CC	AT1G13160.1	ARM repeat superfamily protein	Vitvi05_01chr01g09150_t001	VIT_01s0137g00300.t01	SDA1	Cellular process.Cellular component organization and biogenesis.Cytoskeleton organization and biogenesis	-	-	-	-	-	-	-
VITVpiDVIT2027_v1.0.hap1.chr01.ver1.0.g007540.m01	VITVpiDVIT2027_v1.0.hap1.chr01	6807264	6814924	+	455	PALP	-	AT3G26115.1	Pyridoxal-5'-phosphate-dependent enzyme family protein	Vitvi05_01chr01g09160_t001	VIT_01s0137g00310.t01	1-aminocyclopropane-1-carboxylate deaminase	Metabolism.Primary metabolism.Organic acid metabolism.Propanoate metabolism	Signaling.Hormone Signaling.Ethylene Signaling.Ethylene metabolism.Prevention of ethylene biosynthesis	-	-	-	-	-	-
VITVpiDVIT2027_v1.0.hap1.chr01.ver1.0.g007550.m01	VITVpiDVIT2027_v1.0.hap1.chr01	6827616	6830964	+	688	EF-hand_12;RRM_1;RRM_2;RRM_occluded	-	AT3G26120.1	terminal EAR1-like 1	Vitvi05_01chr01g09180_t001	VIT_01s0137g00320.t01	TEL1 (Terminal EAR1-like 1)	Cellular process.Cell growth and death	-	-	-	-	-	-	-
VITVpiDVIT2027_v1.0.hap1.chr01.ver1.0.g007550.m02	VITVpiDVIT2027_v1.0.hap1.chr01	6828250	6830964	+	657	EF-hand_12;RRM_1;RRM_2;RRM_5;RRM_occluded	-	AT3G26120.1	terminal EAR1-like 1	Vitvi05_01chr01g09180_t002	VIT_01s0137g00320.t01	TEL1 (Terminal EAR1-like 1)	Cellular process.Cell growth and death	-	-	-	-	-	-	-
VITVpiDVIT2027_v1.0.hap1.chr01.ver1.0.g007560.m01	VITVpiDVIT2027_v1.0.hap1.chr01	6834090	6835599	-	359	Inhibitor_I29;Peptidase_C1	-	AT5G50260.1	Cysteine proteinases superfamily protein	Vitvi05_01chr01g09190_t001	VIT_01s0137g00330.t01	Cysteine proteinase	Metabolism.Primary metabolism.Protein metabolism and modification.Proteolysis.Peptidase-mediated proteolysis	-	-	-	-	-	-	-
VITVpiDVIT2027_v1.0.hap1.chr01.ver1.0.g007570.m01	VITVpiDVIT2027_v1.0.hap1.chr01	6840241	6840936	-	106	-	CC	-	-	Vitvi05_01chr01g09200_t001	VIT_01s0137g00340.t01	Unknown protein	Unknown	-	-	-	-	-	-	-
VITVpiDVIT2027_v1.0.hap1.chr01.ver1.0.g007580.m01	VITVpiDVIT2027_v1.0.hap1.chr01	6843697	6848562	+	1266	AAA_16;AAA_22;ABC_membrane;ABC_tran	-	AT3G28345.1	ABC transporter family protein	Vitvi05_01chr01g09210_t003	VIT_01s0137g00350.t01	P-glycoprotein 18	Transport overview.Macromolecule transport.Multidrug transport.Multidrug ABC transport	-	-	-	-	-	-	-
VITVpiDVIT2027_v1.0.hap1.chr01.ver1.0.g007590.m01	VITVpiDVIT2027_v1.0.hap1.chr01	6851279	6852577	+	432	Beta-prop_TEP1_2nd;WD40;WD40_CDC20-Fz;WD40_MABP1-WDR62_2nd;WD40_WDHD1_1st	-	AT1G24530.1	Transducin/WD40 repeat-like superfamily protein	Vitvi05_01chr01g09220_t001	VIT_01s0137g00360.t01	Transducin family protein / WD-40 repeat	Unclear	-	-	-	-	-	-	-
VITVpiDVIT2027_v1.0.hap1.chr01.ver1.0.g007600.m01	VITVpiDVIT2027_v1.0.hap1.chr01	6866573	6866986	-	137	COX24_C	-	-	-	Vitvi05_01chr01g09230_t001	VIT_01s0137g00370.t01	No hit	No hit	-	-	-	-	-	-	-
VITVpiDVIT2027_v1.0.hap1.chr01.ver1.0.g007610.m01	VITVpiDVIT2027_v1.0.hap1.chr01	6872115	6875542	-	702	SEO_C;SEO_N	-	AT3G01680.1	sieve element occlusion amino-terminus protein	Vitvi05_01chr01g09250_t001	VIT_01s0137g00380.t01	Unknown protein	Unknown	-	-	-	-	-	-	-
VITVpiDVIT2027_v1.0.hap1.chr01.ver1.0.g007620.m01	VITVpiDVIT2027_v1.0.hap1.chr01	6876232	6880010	-	714	SEO_C;SEO_N	-	AT3G01680.1	sieve element occlusion amino-terminus protein	Vitvi05_01chr01g09260_t001	VIT_01s0137g00390.t01	Unknown protein	Unknown	-	-	-	-	-	-	-
VITVpiDVIT2027_v1.0.hap1.chr01.ver1.0.g007630.m01	VITVpiDVIT2027_v1.0.hap1.chr01	6890048	6893473	-	737	DUF7517;SEO_C;SEO_N	-	AT1G67790.1	sieve element occlusion protein	Vitvi05_01chr01g09270_t001	VIT_01s0137g00400.t01	Unknown protein	Unknown	-	-	-	-	-	-	-
VITVpiDVIT2027_v1.0.hap1.chr01.ver1.0.g007640.m01	VITVpiDVIT2027_v1.0.hap1.chr01	6900354	6902295	+	526	p450	-	AT1G24540.1	cytochrome P450%2C family 86%2C subfamily C%2C polypeptide 1	Vitvi05_01chr01g09280_t001	VIT_01s0137g00410.t01	CYP86A2	Metabolism.Cellular metabolism.Oxidation reduction.Cytochrome P450 oxidoreductase	-	-	-	-	-	-	-
VITVpiDVIT2027_v1.0.hap1.chr01.ver1.0.g007650.m01	VITVpiDVIT2027_v1.0.hap1.chr01	6908624	6908937	+	57	-	-	-	-	-	-	-	-	-	-	-	-	-	-	-
VITVpiDVIT2027_v1.0.hap1.chr01.ver1.0.g007660.m01	VITVpiDVIT2027_v1.0.hap1.chr01	6915227	6921892	+	273	Proteasome	-	AT5G40580.2	20S proteasome beta subunit PBB2	Vitvi05_01chr01g09290_t001	VIT_01s0137g00420.t01	Proteasome 20S beta subunit B (PBB2) (PRCFC)	Metabolism.Primary metabolism.Protein metabolism and modification.Proteolysis.cytoplasmic and nuclear protein degradation.Ubiquitin-mediated proteolysis.Proteasome	-	-	-	-	-	-	-
VITVpiDVIT2027_v1.0.hap1.chr01.ver1.0.g007670.m01	VITVpiDVIT2027_v1.0.hap1.chr01	6922580	6925064	-	552	Cellulase;Ricin_B_lectin	-	AT1G13130.1	Cellulase (glycosyl hydrolase family 5) protein	Vitvi05_01chr01g09300_t001	VIT_01s0137g00430.t01	Cellulase	Cellular process.Cellular component organization and biogenesis.Cell wall organization and biogenesis.Cell wall metabolism.Cell wall catabolism.Cellulose catabolism	-	-	-	-	-	-	-
VITVpiDVIT2027_v1.0.hap1.chr01.ver1.0.g007680.m01	VITVpiDVIT2027_v1.0.hap1.chr01	6930250	6945825	+	684	GLE1	CC	AT1G13120.1	nucleoporin GLE1-like protein	Vitvi05_01chr01g09310_t002	VIT_01s0137g00450.t01	Cellulase	Cellular process.Cellular component organization and biogenesis.Cell wall organization and biogenesis.Cell wall metabolism.Cell wall catabolism.Cellulose catabolism	-	-	-	-	-	-	-
VITVpiDVIT2027_v1.0.hap1.chr01.ver1.0.g007680.m02	VITVpiDVIT2027_v1.0.hap1.chr01	6931164	6946016	+	662	GLE1	CC	AT1G13120.1	nucleoporin GLE1-like protein	Vitvi05_01chr01g09310_t002	VIT_01s0137g00450.t01	Cellulase	Cellular process.Cellular component organization and biogenesis.Cell wall organization and biogenesis.Cell wall metabolism.Cell wall catabolism.Cellulose catabolism	-	-	-	-	-	-	-
VITVpiDVIT2027_v1.0.hap1.chr01.ver1.0.g007690.m01	VITVpiDVIT2027_v1.0.hap1.chr01	6946789	6951556	-	442	Copine;zf-C3HC4;zf-C3HC4_2;zf-C3HC4_3;zf-RING_2	-	AT1G67800.6	Copine (Calcium-dependent phospholipid-binding protein) family	Vitvi05_01chr01g09320_t001	VIT_01s0137g00460.t01	RGLG2 (ring Domain LIGASE2)	Signaling.Hormone Signaling.Auxin Signaling.Auxin transport	-	-	-	-	-	-	-
VITVpiDVIT2027_v1.0.hap1.chr01.ver1.0.g007700.m01	VITVpiDVIT2027_v1.0.hap1.chr01	6954508	6954972	-	154	-	-	-	-	Vitvi05_01chr01g09330_t001	VIT_01s0137g00470.t01	SEC14 cytosolic factor	Transport overview.Electrochemical Potential-driven Transporters.Porters.Drug/Metabolite Transporter.Triose-phosphate Transporter	Signaling.Signaling pathway.Phosphatidylinositol Signaling	Transport overview.Macromolecule transport.Lipid transport.Phosphatidylinositol/Phosphatidyl choline transport	-	-	-	-	-
VITVpiDVIT2027_v1.0.hap1.chr01.ver1.0.g007710.m01	VITVpiDVIT2027_v1.0.hap1.chr01	6957759	6962783	+	696	RHH_1	CC	AT1G24560.1	paramyosin	Vitvi05_01chr01g09340_t001	VIT_01s0137g00500.t01	Unknown protein	Unknown	-	-	-	-	-	-	-
VITVpiDVIT2027_v1.0.hap1.chr01.ver1.0.g007720.m01	VITVpiDVIT2027_v1.0.hap1.chr01	6963364	6967058	-	157	-	-	-	-	Vitvi05_01chr01g09360_t001	VIT_15s0048g01540.t01	CYP76B1	Metabolism.Cellular metabolism.Oxidation reduction.Cytochrome P450 oxidoreductase	-	-	-	-	-	-	-
VITVpiDVIT2027_v1.0.hap1.chr01.ver1.0.g007730.m01	VITVpiDVIT2027_v1.0.hap1.chr01	6972277	6973870	-	505	p450	-	AT3G26310.1	cytochrome P450%2C family 71%2C subfamily B%2C polypeptide 35	Vitvi05_01chr01g09360_t001	VIT_01s0137g00540.t01	CYP71E1	Metabolism.Secondary metabolism.Terpenoid metabolism.Monoterpenoid metabolism.Monoterpenoid biosynthesis	Metabolism.Secondary metabolism.Primary amino acids derivated metabolism.Alkaloid metabolism.Alkaloid biosynthesis.Monoterpenoid indole alkaloid metabolism.Monoterpenoid indole alkaloid biosynthesis	-	-	-	-	-	-
VITVpiDVIT2027_v1.0.hap1.chr01.ver1.0.g007740.m01	VITVpiDVIT2027_v1.0.hap1.chr01	6984146	6986273	-	505	p450	-	AT3G26310.1	cytochrome P450%2C family 71%2C subfamily B%2C polypeptide 35	Vitvi05_01chr01g09400_t001	VIT_01s0137g00550.t01	CYP71B34	Metabolism.Secondary metabolism.Terpenoid metabolism.Monoterpenoid metabolism.Monoterpenoid biosynthesis	Metabolism.Secondary metabolism.Primary amino acids derivated metabolism.Alkaloid metabolism.Alkaloid biosynthesis.Monoterpenoid indole alkaloid metabolism.Monoterpenoid indole alkaloid biosynthesis	-	-	-	-	-	-
VITVpiDVIT2027_v1.0.hap1.chr01.ver1.0.g007750.m01	VITVpiDVIT2027_v1.0.hap1.chr01	6987056	6990686	+	177	-	-	-	-	Vitvi05_01chr17g13170_t001	VIT_01s0137g00530.t01	Unknown	Unknown	-	-	-	-	-	-	-
VITVpiDVIT2027_v1.0.hap1.chr01.ver1.0.g007760.m01	VITVpiDVIT2027_v1.0.hap1.chr01	6991424	6993903	-	505	p450	-	AT3G26310.1	cytochrome P450%2C family 71%2C subfamily B%2C polypeptide 35	Vitvi05_01chr01g09390_t001	VIT_01s0137g00540.t01	CYP71E1	Metabolism.Secondary metabolism.Terpenoid metabolism.Monoterpenoid metabolism.Monoterpenoid biosynthesis	Metabolism.Secondary metabolism.Primary amino acids derivated metabolism.Alkaloid metabolism.Alkaloid biosynthesis.Monoterpenoid indole alkaloid metabolism.Monoterpenoid indole alkaloid biosynthesis	-	-	-	-	-	-
VITVpiDVIT2027_v1.0.hap1.chr01.ver1.0.g007770.m01	VITVpiDVIT2027_v1.0.hap1.chr01	6996632	6996850	+	72	-	-	-	-	-	-	-	-	-	-	-	-	-	-	-
VITVpiDVIT2027_v1.0.hap1.chr01.ver1.0.g007780.m01	VITVpiDVIT2027_v1.0.hap1.chr01	7000508	7002637	-	507	p450	-	AT3G26300.1	cytochrome P450%2C family 71%2C subfamily B%2C polypeptide 34	Vitvi05_01chr01g09380_t001	VIT_01s0137g00550.t01	CYP71B34	Metabolism.Secondary metabolism.Terpenoid metabolism.Monoterpenoid metabolism.Monoterpenoid biosynthesis	Metabolism.Secondary metabolism.Primary amino acids derivated metabolism.Alkaloid metabolism.Alkaloid biosynthesis.Monoterpenoid indole alkaloid metabolism.Monoterpenoid indole alkaloid biosynthesis	-	-	-	-	-	-
VITVpiDVIT2027_v1.0.hap1.chr01.ver1.0.g007790.m01	VITVpiDVIT2027_v1.0.hap1.chr01	7010600	7014499	+	432	Pkinase;PK_Tyr_Ser-Thr	-	AT4G24740.1	LAMMER-type protein kinase AFC2	Vitvi05_01chr01g09470_t001	VIT_01s0137g00580.t01	Serine/threonine-protein kinase AFC2	Signaling.Signaling pathway.Protein kinase	-	-	-	-	-	-	-
VITVpiDVIT2027_v1.0.hap1.chr01.ver1.0.g007800.m01	VITVpiDVIT2027_v1.0.hap1.chr01	7015453	7016625	+	162	-	-	-	-	-	-	-	-	-	-	-	-	-	-	-
VITVpiDVIT2027_v1.0.hap1.chr01.ver1.0.g007810.m01	VITVpiDVIT2027_v1.0.hap1.chr01	7015453	7015929	-	158	LEA_2	-	AT1G13050.3	proline-rich receptor-like kinase	Vitvi05_01chr01g09480_t001	-	-	-	-	-	-	-	-	-	-
VITVpiDVIT2027_v1.0.hap1.chr01.ver1.0.g007820.m01	VITVpiDVIT2027_v1.0.hap1.chr01	7017319	7031747	-	519	PPR;PPR_1;PPR_2;PPR_3;PPR_long	-	AT1G13040.2	Pentatricopeptide repeat (PPR-like) superfamily protein	Vitvi05_01chr01g09520_t001	VIT_01s0137g00590.t01	Pentatricopeptide (PPR) repeat-containing protein	Diverse functions.Gene family with diverse functions.Pentatricopeptide domain family	-	-	-	-	-	-	-
VITVpiDVIT2027_v1.0.hap1.chr01.ver1.0.g007830.m01	VITVpiDVIT2027_v1.0.hap1.chr01	7039567	7045529	+	876	DSPc;Gelsolin;Tc-R-P	-	-	-	Vitvi05_01chr01g09530_t002	VIT_01s0137g00600.t01	MAP kinase phosphatase (MKP1)	Signaling.Signaling pathway.Protein kinase.MAPK cascade	-	-	-	-	-	-	-
VITVpiDVIT2027_v1.0.hap1.chr01.ver1.0.g007830.m02	VITVpiDVIT2027_v1.0.hap1.chr01	7040032	7045151	+	885	DSPc;Gelsolin;Tc-R-P	-	-	-	Vitvi05_01chr01g09530_t001	VIT_01s0137g00600.t01	MAP kinase phosphatase (MKP1)	Signaling.Signaling pathway.Protein kinase.MAPK cascade	-	-	-	-	-	-	-
VITVpiDVIT2027_v1.0.hap1.chr01.ver1.0.g007840.m01	VITVpiDVIT2027_v1.0.hap1.chr01	7047690	7057011	-	652	Coilin_N;Tudor_Coilin	-	AT1G13030.1	sphere organelles protein-like protein	Vitvi05_01chr01g09540_t002	VIT_01s0137g00610.t01	Sphere organelles protein	Unknown	-	-	-	-	-	-	-
VITVpiDVIT2027_v1.0.hap1.chr01.ver1.0.g007850.m01	VITVpiDVIT2027_v1.0.hap1.chr01	7065259	7081719	+	552	O-FucT	-	AT3G26370.1	O-fucosyltransferase family protein	Vitvi05_01chr01g09560_t001	VIT_01s0137g00620.t01	Auxin-independent growth promoter	Unknown	-	-	-	-	-	-	-
VITVpiDVIT2027_v1.0.hap1.chr01.ver1.0.g007860.m01	VITVpiDVIT2027_v1.0.hap1.chr01	7088865	7093749	+	647	Melibiase_2;Melibiase_C	-	AT3G26380.1	Melibiase family protein	Vitvi05_01chr01g09570_t001	VIT_01s0137g00630.t01	Alpha-galactosidase/ hydrolase, hydrolyzing O-glycosyl compounds	Metabolism.Primary metabolism.Carbohydrate metabolism.Monosaccharide metabolism.Galactose metabolism	Metabolism.Primary metabolism.Lipid metabolism.Glycerolipid metabolism	Metabolism.Primary metabolism.Lipid metabolism.Sphingolipid metabolism	-	-	-	-	-
VITVpiDVIT2027_v1.0.hap1.chr01.ver1.0.g007860.m02	VITVpiDVIT2027_v1.0.hap1.chr01	7088865	7093769	+	463	Melibiase_2;Melibiase_C	-	-	-	Vitvi05_01chr01g09570_t001	-	-	-	-	-	-	-	-	-	-
VITVpiDVIT2027_v1.0.hap1.chr01.ver1.0.g007870.m01	VITVpiDVIT2027_v1.0.hap1.chr01	7097444	7122548	+	725	AAA_19;AAA_22;DEAD;HA2_C;HA2_N;Helicase_C;OB_NTP_bind	-	AT1G26370.1	RNA helicase family protein	Vitvi05_01chr01g09580_t001	VIT_01s0137g00640.t01	DEAH (Asp-Glu-Ala-His) box polypeptide 33	Metabolism.Primary metabolism.Nucleobase, nucleoside, nucleotide, nucleic acid metabolism.Nucleic acid metabolism.RNA metabolism.RNA processing.mRNA processing.mRNA splicing	-	-	-	-	-	-	-
VITVpiDVIT2027_v1.0.hap1.chr01.ver1.0.g007880.m01	VITVpiDVIT2027_v1.0.hap1.chr01	7125275	7130578	+	113	-	-	AT1G26355.1	SPIRAL1-like1	Vitvi05_01chr01g09590_t001	VIT_01s0137g00650.t01	Unknown protein	Unknown	-	-	-	-	-	-	-
VITVpiDVIT2027_v1.0.hap1.chr01.ver1.0.g007890.m01	VITVpiDVIT2027_v1.0.hap1.chr01	7131882	7133982	-	226	Coq4	-	AT2G03690.1	coenzyme Q biosynthesis Coq4 family protein / ubiquinone biosynthesis Coq4 family protein	Vitvi05_01chr01g09600_t001	VIT_01s0137g00660.t01	Coenzyme Q biosynthesis Coq4 protein	Unclassified	-	-	-	-	-	-	-
VITVpiDVIT2027_v1.0.hap1.chr01.ver1.0.g007900.m01	VITVpiDVIT2027_v1.0.hap1.chr01	7144202	7144828	+	208	SufE	-	-	-	Vitvi05_01chr01g09610_t001	VIT_01s0137g00670.t01	Quinolinate synthase	Metabolism.Primary metabolism.Coenzyme and prosthetic group metabolism.Nicotinate and nicotinamide metabolism.NAD biosynthesis	-	-	-	-	-	-	-
VITVpiDVIT2027_v1.0.hap1.chr01.ver1.0.g007910.m01	VITVpiDVIT2027_v1.0.hap1.chr01	7160559	7176661	+	882	eIF-4B;Lipase_GDSL	CC	-	-	-	VIT_01s0137g00690.t01	Translation initiation factor eIF-4B	Signaling.Signaling pathway.TOR Signaling pathway	Metabolism.Primary metabolism.Protein metabolism and modification.Protein synthesis.Translation.Translational initiation	Transport overview.Macromolecule transport.RNA transport	-	-	-	-	-
VITVpiDVIT2027_v1.0.hap1.chr01.ver1.0.g007920.m01	VITVpiDVIT2027_v1.0.hap1.chr01	7177995	7179980	+	381	Lipase_GDSL	-	AT3G26430.1	GDSL-like Lipase/Acylhydrolase superfamily protein	Vitvi05_01chr01g09660_t001	VIT_01s0137g00710.t01	Alpha-L-fucosidase 2 precursor	Metabolism.Primary metabolism.Carbohydrate metabolism.Oligosaccharide metabolism.N-Glycan metabolism.N-Glycan catabolism	-	-	-	-	-	-	-
VITVpiDVIT2027_v1.0.hap1.chr01.ver1.0.g007930.m01	VITVpiDVIT2027_v1.0.hap1.chr01	7181334	7184136	+	383	Lipase_GDSL	-	AT3G26430.1	GDSL-like Lipase/Acylhydrolase superfamily protein	Vitvi05_01chr01g09670_t001	VIT_01s0137g00720.t01	Lipase GDSL	Unclear	-	-	-	-	-	-	-
VITVpiDVIT2027_v1.0.hap1.chr01.ver1.0.g007940.m01	VITVpiDVIT2027_v1.0.hap1.chr01	7192084	7193957	+	387	Lipase_GDSL;Lipase_GDSL_2	-	AT3G26430.1	GDSL-like Lipase/Acylhydrolase superfamily protein	Vitvi05_01chr01g09680_t003	VIT_01s0137g00730.t01	Acetylcholinesterase	Metabolism.Primary metabolism.Lipid metabolism.Glycerolipid metabolism.Glycerophospholipid metabolism	-	-	-	-	-	-	-
VITVpiDVIT2027_v1.0.hap1.chr01.ver1.0.g007950.m01	VITVpiDVIT2027_v1.0.hap1.chr01	7195030	7195932	-	300	DUF868	-	AT4G12690.2	DUF868 family protein (DUF868)	Vitvi05_01chr01g09690_t001	VIT_01s0137g00740.t01	Unknown protein	Unknown	-	-	-	-	-	-	-
VITVpiDVIT2027_v1.0.hap1.chr01.ver1.0.g007960.m01	VITVpiDVIT2027_v1.0.hap1.chr01	7198056	7202410	-	419	PP2C;PP2C_2	-	AT1G67820.2	Protein phosphatase 2C family protein	Vitvi05_01chr01g09700_t001	VIT_01s0137g00750.t01	Protein phosphatase 2C	Signaling.Signaling pathway.Protein phosphatase.PP2C	-	-	-	-	-	-	-
VITVpiDVIT2027_v1.0.hap1.chr01.ver1.0.g007970.m01	VITVpiDVIT2027_v1.0.hap1.chr01	7206548	7220960	+	627	DUF7387;HATPase_c;HisKA	CC	AT1G67840.1	chloroplast sensor kinase	Vitvi05_01chr01g09710_t001	VIT_01s0137g00760.t01	ATP-binding region	Unknown	-	-	-	-	-	-	-
VITVpiDVIT2027_v1.0.hap1.chr01.ver1.0.g007980.m01	VITVpiDVIT2027_v1.0.hap1.chr01	7222692	7231701	+	401	DUF707	-	AT1G67850.4	lysine ketoglutarate reductase trans-splicing protein (DUF707)	Vitvi05_01chr01g09720_t001	VIT_00s0187g00030.t01	Lysine-ketoglutarate reductase	Metabolism.Primary metabolism.Amino acid metabolism.Lysine metabolism	-	-	-	-	-	-	-
VITVpiDVIT2027_v1.0.hap1.chr01.ver1.0.g007990.m01	VITVpiDVIT2027_v1.0.hap1.chr01	7233118	7234251	+	253	zf-C3HC4;zf-C3HC4_2;zf-rbx1;zf-RING_11;zf-RING_16;zf-RING_2;zf-RING_5	-	-	-	Vitvi05_01chr01g09740_t001	VIT_01s0137g00780.t01	Unknown protein	Unknown	-	-	-	-	-	-	-
VITVpiDVIT2027_v1.0.hap1.chr01.ver1.0.g008000.m01	VITVpiDVIT2027_v1.0.hap1.chr01	7234954	7235229	-	91	-	-	-	-	Vitvi05_01chr01g09750_t001	VIT_01s0137g00790.t01	No hit	No hit	-	-	-	-	-	-	-
VITVpiDVIT2027_v1.0.hap1.chr01.ver1.0.g008010.m01	VITVpiDVIT2027_v1.0.hap1.chr01	7243123	7244468	+	316	Myb_DNA-bind_3	-	-	-	Vitvi05_01chr01g09760_t001	VIT_07s0031g02450.t01	Unknown	Unknown	-	-	-	-	-	-	-
VITVpiDVIT2027_v1.0.hap1.chr01.ver1.0.g008020.m01	VITVpiDVIT2027_v1.0.hap1.chr01	7245007	7245615	-	202	-	-	-	-	Vitvi05_01chr01g09770_t001	-	-	-	-	-	-	-	-	-	-
VITVpiDVIT2027_v1.0.hap1.chr01.ver1.0.g008030.m01	VITVpiDVIT2027_v1.0.hap1.chr01	7247922	7250881	-	393	Glyco_transf_17	-	AT1G12990.1	beta-1%2C4-N-acetylglucosaminyltransferase family protein	Vitvi05_01chr01g09780_t001	VIT_14s0066g00350.t01	Glycosyl transferase family 17 beta 1,4 N-acetylglucosaminyltransferase	Metabolism.Primary metabolism.Carbohydrate metabolism.Oligosaccharide metabolism.N-Glycan metabolism.N-Glycan biosynthesis	Metabolism.Primary metabolism.Carbohydrate metabolism.Oligosaccharide metabolism.Glycan metabolism.Glycan structures-biosynthesis1	Metabolism.Primary metabolism.Carbohydrate metabolism.Glycosyl transference	-	-	-	-	-
VITVpiDVIT2027_v1.0.hap1.chr01.ver1.0.g008040.m01	VITVpiDVIT2027_v1.0.hap1.chr01	7257539	7257877	+	112	-	-	-	-	-	-	-	-	-	-	-	-	-	-	-
VITVpiDVIT2027_v1.0.hap1.chr01.ver1.0.g008050.m01	VITVpiDVIT2027_v1.0.hap1.chr01	7279171	7282530	+	630	BTB;NPH3	-	AT1G67900.6	Phototropic-responsive NPH3 family protein	Vitvi05_01chr01g09790_t001	VIT_01s0137g00820.t01	Phototropic-responsive NPH3	Signaling.Signaling pathway.Light Signaling	-	-	-	-	-	-	-
VITVpiDVIT2027_v1.0.hap1.chr01.ver1.0.g008060.m01	VITVpiDVIT2027_v1.0.hap1.chr01	7294704	7294988	-	94	-	-	AT1G67910.2	hypothetical protein	Vitvi05_01chr01g09810_t001	VIT_00s0291g00020.t01	Unknown protein	Unknown	-	-	-	-	-	-	-
VITVpiDVIT2027_v1.0.hap1.chr01.ver1.0.g008070.m01	VITVpiDVIT2027_v1.0.hap1.chr01	7297850	7299094	-	414	AP2;YqgC	-	AT1G24590.1	DORNROSCHEN-like protein	Vitvi05_01chr01g09820_t001	VIT_00s0291g00030.t01	Enhancer of shoot regeneration 1 ESR1	Signaling.Hormone Signaling.Ethylene Signaling.Ethylene-mediated Signaling pathway	Regulation overview.Regulation of gene expression.Regulation of transcription.Transcription factor.AP2 family transcription factor	-	-	-	-	-	-
VITVpiDVIT2027_v1.0.hap1.chr01.ver1.0.g008080.m01	VITVpiDVIT2027_v1.0.hap1.chr01	7308687	7309075	+	88	-	-	-	-	-	-	-	-	-	-	-	-	-	-	-
VITVpiDVIT2027_v1.0.hap1.chr01.ver1.0.g008090.m01	VITVpiDVIT2027_v1.0.hap1.chr01	7312432	7312691	-	61	-	-	-	-	-	-	-	-	-	-	-	-	-	-	-
VITVpiDVIT2027_v1.0.hap1.chr01.ver1.0.g008100.m01	VITVpiDVIT2027_v1.0.hap1.chr01	7325804	7326238	-	144	-	-	-	-	Vitvi05_01chr01g09850_t001	-	-	-	-	-	-	-	-	-	-
VITVpiDVIT2027_v1.0.hap1.chr01.ver1.0.g008110.m01	VITVpiDVIT2027_v1.0.hap1.chr01	7329909	7332038	-	329	PB1	-	-	-	-	VIT_00s0291g00050.t01	Octicosapeptide/Phox/Bem1p (PB1) domain-containing protein	Unknown	-	-	-	-	-	-	-
VITVpiDVIT2027_v1.0.hap1.chr01.ver1.0.g008120.m01	VITVpiDVIT2027_v1.0.hap1.chr01	7332455	7334548	-	160	-	-	-	-	-	-	-	-	-	-	-	-	-	-	-
VITVpiDVIT2027_v1.0.hap1.chr01.ver1.0.g008130.m01	VITVpiDVIT2027_v1.0.hap1.chr01	7341755	7345436	+	574	PHO4	-	AT3G26570.2	phosphate transporter 2%3B1	Vitvi05_01chr01g09900_t001	VIT_00s0291g00060.t01	Inorganic phosphate transporter 2-1, chloroplast precursor	Transport overview.Electrochemical Potential-driven Transporters.Porters.Major Facilitator Superfamily.Phosphate: H+ Symporter	Transport overview.Ion transport.Anion transport.Phosphate transport	-	-	-	-	-	-
VITVpiDVIT2027_v1.0.hap1.chr01.ver1.0.g008140.m01	VITVpiDVIT2027_v1.0.hap1.chr01	7345975	7346580	-	201	PADRE	-	-	-	Vitvi05_01chr01g09910_t001	-	-	-	-	-	-	-	-	-	-
VITVpiDVIT2027_v1.0.hap1.chr01.ver1.0.g008150.m01	VITVpiDVIT2027_v1.0.hap1.chr01	7346869	7353671	-	744	Nucleotid_trans	-	AT1G70630.7	Nucleotide-diphospho-sugar transferase family protein	Vitvi05_01chr01g09920_t001	VIT_00s0291g00080.t01	Unknown protein	Unknown	-	-	-	-	-	-	-
VITVpiDVIT2027_v1.0.hap1.chr01.ver1.0.g008160.m01	VITVpiDVIT2027_v1.0.hap1.chr01	7353686	7373258	-	1087	-	-	AT1G70620.3	cyclin-like protein	Vitvi05_01chr01g09920_t002	VIT_00s0291g00090.t01	Cyclin-related	Cellular process.Cell growth and death	Regulation overview.Regulation of cell cycle	-	-	-	-	-	-
VITVpiDVIT2027_v1.0.hap1.chr01.ver1.0.g008170.m01	VITVpiDVIT2027_v1.0.hap1.chr01	7376408	7392880	-	704	AAA;AAA_16;AAA_22;ABC_membrane;ABC_tran;DEAD	-	AT1G70610.1	transporter associated with antigen processing protein 1	Vitvi05_01chr01g09930_t002	VIT_00s0291g00100.t01	ABC transporter B member 5	Transport overview.Macromolecule transport.Multidrug transport.Multidrug ABC transport	-	-	-	-	-	-	-
VITVpiDVIT2027_v1.0.hap1.chr01.ver1.0.g008170.m02	VITVpiDVIT2027_v1.0.hap1.chr01	7376408	7392880	-	714	AAA;AAA_16;AAA_22;ABC_membrane;ABC_tran;DEAD	-	AT1G70610.1	transporter associated with antigen processing protein 1	Vitvi05_01chr01g09930_t001	VIT_00s0291g00100.t01	ABC transporter B member 5	Transport overview.Macromolecule transport.Multidrug transport.Multidrug ABC transport	-	-	-	-	-	-	-
VITVpiDVIT2027_v1.0.hap1.chr01.ver1.0.g008180.m01	VITVpiDVIT2027_v1.0.hap1.chr01	7399332	7403152	+	346	TPR_12;TPR_14;TPR_16;TPR_19;TPR_2;TPR_6	CC	AT3G26580.1	Tetratricopeptide repeat (TPR)-like superfamily protein	Vitvi05_01chr01g09940_t001	VIT_00s0225g00010.t01	Unknown protein	Unknown	-	-	-	-	-	-	-
VITVpiDVIT2027_v1.0.hap1.chr01.ver1.0.g008190.m01	VITVpiDVIT2027_v1.0.hap1.chr01	7410418	7410723	+	101	-	-	-	-	Vitvi05_01chr16g02350_t001	-	-	-	-	-	-	-	-	-	-
VITVpiDVIT2027_v1.0.hap1.chr01.ver1.0.g008200.m01	VITVpiDVIT2027_v1.0.hap1.chr01	7414154	7414594	+	146	Ribosomal_L27A	-	AT1G70600.1	Ribosomal protein L18e/L15 superfamily protein	Vitvi05_01chr01g09970_t001	VIT_00s0225g00020.t01	Ribosomal protein L27A (RPL27aC) 60S	Metabolism.Primary metabolism.Protein metabolism and modification.Protein synthesis.Ribosome	-	-	-	-	-	-	-
VITVpiDVIT2027_v1.0.hap1.chr01.ver1.0.g008210.m01	VITVpiDVIT2027_v1.0.hap1.chr01	7420109	7423837	-	509	MatE	-	AT3G26590.1	MATE efflux family protein	Vitvi05_01chr01g09990_t001	VIT_00s0225g00050.t01	MATE efflux family protein	Transport overview.Electrochemical Potential-driven Transporters.Porters.Multidrug/Oligosaccharidyl-lipid/Polysaccharide Flippase.Multi Antimicrobial Extrusion	Transport overview.Macromolecule transport.Multidrug transport	-	-	-	-	-	-
VITVpiDVIT2027_v1.0.hap1.chr01.ver1.0.g008220.m01	VITVpiDVIT2027_v1.0.hap1.chr01	7434037	7436721	-	512	MatE	-	AT1G12950.1	root hair specific 2	Vitvi05_01chr01g10000_t001	VIT_00s0225g00060.t01	MATE efflux family protein	Transport overview.Electrochemical Potential-driven Transporters.Porters.Multidrug/Oligosaccharidyl-lipid/Polysaccharide Flippase.Multi Antimicrobial Extrusion	Transport overview.Macromolecule transport.Multidrug transport	-	-	-	-	-	-
VITVpiDVIT2027_v1.0.hap1.chr01.ver1.0.g008230.m01	VITVpiDVIT2027_v1.0.hap1.chr01	7443075	7446258	-	501	MatE	-	AT3G26590.1	MATE efflux family protein	Vitvi05_01chr01g10010_t001	VIT_00s0225g00070.t01	MATE efflux family protein	Transport overview.Electrochemical Potential-driven Transporters.Porters.Multidrug/Oligosaccharidyl-lipid/Polysaccharide Flippase.Multi Antimicrobial Extrusion	Transport overview.Macromolecule transport.Multidrug transport	-	-	-	-	-	-
VITVpiDVIT2027_v1.0.hap1.chr01.ver1.0.g008240.m01	VITVpiDVIT2027_v1.0.hap1.chr01	7455944	7459509	-	516	MatE	-	AT1G12950.1	root hair specific 2	Vitvi05_01chr01g10020_t001	VIT_00s0225g00080.t01	MATE efflux family protein	Transport overview.Electrochemical Potential-driven Transporters.Porters.Multidrug/Oligosaccharidyl-lipid/Polysaccharide Flippase.Multi Antimicrobial Extrusion	Transport overview.Macromolecule transport.Multidrug transport	-	-	-	-	-	-
VITVpiDVIT2027_v1.0.hap1.chr01.ver1.0.g008250.m01	VITVpiDVIT2027_v1.0.hap1.chr01	7477291	7490925	+	774	Cu_amine_oxid;Cu_amine_oxidN2;Cu_amine_oxidN3;TfuA	-	AT2G42490.1	Copper amine oxidase family protein	Vitvi05_01chr01g10050_t001	VIT_00s0225g00090.t01	Copper amine oxidase	Metabolism.Primary metabolism.Amino acid metabolism.Arginine and proline metabolism.Urea cycle	Metabolism.Primary metabolism.Amino acid metabolism.Histidine metabolism	Metabolism.Primary metabolism.Amino acid metabolism.Aromatic amino acid metabolism.Tyrosine metabolism	Metabolism.Primary metabolism.Amino acid metabolism.Aromatic amino acid metabolism.Phenylalanine metabolism.Phenylalanine biosynthesis	Metabolism.Cellular metabolism.Nitrogen and sulfur metabolism.Nitrogen metabolism.Amine metabolism	-	-	-
VITVpiDVIT2027_v1.0.hap1.chr01.ver1.0.g008260.m01	VITVpiDVIT2027_v1.0.hap1.chr01	7494962	7496782	-	606	Arm;DUF7792;HEAT_2;Ser_hydrolase	-	AT3G26600.1	armadillo repeat only 4	Vitvi05_01chr01g10070_t001	VIT_00s0225g00100.t01	Armadillo	Unknown	-	-	-	-	-	-	-
VITVpiDVIT2027_v1.0.hap1.chr01.ver1.0.g008270.m01	VITVpiDVIT2027_v1.0.hap1.chr01	7497682	7498043	+	77	-	-	-	-	-	-	-	-	-	-	-	-	-	-	-
VITVpiDVIT2027_v1.0.hap1.chr01.ver1.0.g008280.m01	VITVpiDVIT2027_v1.0.hap1.chr01	7498297	7510016	-	335	F-box;F-box-like;F-box_4;F-box_5;Sel1;TPR_1;TPR_10;TPR_11;TPR_12;TPR_16;TPR_2;TPR_27;TPR_8	-	AT1G70590.1	F-box family protein	Vitvi05_01chr01g10060_t001	VIT_00s0225g00110.t01	Sel1 domain protein repeat-containing protein	Response to stimulus.Stress response.Biotic stress response	-	-	-	-	-	-	-
VITVpiDVIT2027_v1.0.hap1.chr01.ver1.0.g008290.m01	VITVpiDVIT2027_v1.0.hap1.chr01	7509998	7513113	-	207	-	-	-	-	-	-	-	-	-	-	-	-	-	-	-
VITVpiDVIT2027_v1.0.hap1.chr01.ver1.0.g008300.m01	VITVpiDVIT2027_v1.0.hap1.chr01	7513141	7514015	+	139	-	-	-	-	-	-	-	-	-	-	-	-	-	-	-
VITVpiDVIT2027_v1.0.hap1.chr01.ver1.0.g008310.m01	VITVpiDVIT2027_v1.0.hap1.chr01	7515836	7516159	-	107	-	-	AT5G40460.1	cyclin-dependent kinase inhibitor SMR3-like protein	Vitvi05_01chr01g10100_t001	VIT_00s0225g00120.t01	Unknown protein	Unknown	-	-	-	-	-	-	-
VITVpiDVIT2027_v1.0.hap1.chr01.ver1.0.g008320.m01	VITVpiDVIT2027_v1.0.hap1.chr01	7517646	7524947	-	487	Aminotran_1_2	-	AT1G70580.4	alanine-2-oxoglutarate aminotransferase 2	Vitvi05_01chr01g10110_t001	VIT_00s0225g00130.t01	Alanine transaminase.	Metabolism.Primary metabolism.Amino acid metabolism.Glutamate metabolism	Metabolism.Primary metabolism.Amino acid metabolism.Alanine and aspartate metabolism	Metabolism.Primary metabolism.Carbon fixation	-	-	-	-	-
VITVpiDVIT2027_v1.0.hap1.chr01.ver1.0.g008320.m02	VITVpiDVIT2027_v1.0.hap1.chr01	7517688	7524938	-	487	Aminotran_1_2	-	AT1G70580.4	alanine-2-oxoglutarate aminotransferase 2	Vitvi05_01chr01g10110_t001	VIT_00s0225g00130.t01	Alanine transaminase.	Metabolism.Primary metabolism.Amino acid metabolism.Glutamate metabolism	Metabolism.Primary metabolism.Amino acid metabolism.Alanine and aspartate metabolism	Metabolism.Primary metabolism.Carbon fixation	-	-	-	-	-
VITVpiDVIT2027_v1.0.hap1.chr01.ver1.0.g008320.m03	VITVpiDVIT2027_v1.0.hap1.chr01	7518335	7524948	-	481	Aminotran_1_2	-	AT1G70580.4	alanine-2-oxoglutarate aminotransferase 2	Vitvi05_01chr01g10110_t001	VIT_00s0225g00130.t01	Alanine transaminase.	Metabolism.Primary metabolism.Amino acid metabolism.Glutamate metabolism	Metabolism.Primary metabolism.Amino acid metabolism.Alanine and aspartate metabolism	Metabolism.Primary metabolism.Carbon fixation	-	-	-	-	-
VITVpiDVIT2027_v1.0.hap1.chr01.ver1.0.g008320.m04	VITVpiDVIT2027_v1.0.hap1.chr01	7518394	7525057	-	481	Aminotran_1_2	-	AT1G70580.4	alanine-2-oxoglutarate aminotransferase 2	Vitvi05_01chr01g10110_t001	VIT_00s0225g00130.t01	Alanine transaminase.	Metabolism.Primary metabolism.Amino acid metabolism.Glutamate metabolism	Metabolism.Primary metabolism.Amino acid metabolism.Alanine and aspartate metabolism	Metabolism.Primary metabolism.Carbon fixation	-	-	-	-	-
VITVpiDVIT2027_v1.0.hap1.chr01.ver1.0.g008320.m05	VITVpiDVIT2027_v1.0.hap1.chr01	7518413	7525266	-	481	Aminotran_1_2	-	AT1G70580.4	alanine-2-oxoglutarate aminotransferase 2	Vitvi05_01chr01g10110_t001	VIT_00s0225g00130.t01	Alanine transaminase.	Metabolism.Primary metabolism.Amino acid metabolism.Glutamate metabolism	Metabolism.Primary metabolism.Amino acid metabolism.Alanine and aspartate metabolism	Metabolism.Primary metabolism.Carbon fixation	-	-	-	-	-
VITVpiDVIT2027_v1.0.hap1.chr01.ver1.0.g008320.m06	VITVpiDVIT2027_v1.0.hap1.chr01	7518416	7524979	-	481	Aminotran_1_2	-	AT1G70580.4	alanine-2-oxoglutarate aminotransferase 2	Vitvi05_01chr01g10110_t001	VIT_00s0225g00130.t01	Alanine transaminase.	Metabolism.Primary metabolism.Amino acid metabolism.Glutamate metabolism	Metabolism.Primary metabolism.Amino acid metabolism.Alanine and aspartate metabolism	Metabolism.Primary metabolism.Carbon fixation	-	-	-	-	-
VITVpiDVIT2027_v1.0.hap1.chr01.ver1.0.g008330.m01	VITVpiDVIT2027_v1.0.hap1.chr01	7534959	7540221	+	399	Pribosyltran;Pribosyltran_N	-	AT1G10700.1	phosphoribosyl pyrophosphate (PRPP) synthase 3	Vitvi05_01chr01g10120_t001	VIT_00s0225g00140.t01	Ribose-phosphate pyrophosphokinase 3	Metabolism.Primary metabolism.Carbohydrate metabolism.Monosaccharide metabolism.Monosaccharide catabolism.Pentose-phosphate shunt	Metabolism.Primary metabolism.Nucleobase, nucleoside, nucleotide, nucleic acid metabolism.Nucleotide metabolism.Purine metabolism	-	-	-	-	-	-
VITVpiDVIT2027_v1.0.hap1.chr01.ver1.0.g008340.m01	VITVpiDVIT2027_v1.0.hap1.chr01	7542679	7548958	-	593	Glycos_trans_3N	-	AT1G70570.1	anthranilate phosphoribosyltransferase	Vitvi05_01chr01g10150_t001	VIT_00s0225g00150.t01	Anthranilate phosphoribosyltransferase	Metabolism.Primary metabolism.Amino acid metabolism.Aromatic amino acid metabolism.Aromatic amino acid biosynthesis	Metabolism.Primary metabolism.Amino acid metabolism.Amino acid biosynthesis	Metabolism.Primary metabolism.Amino acid metabolism.Aromatic amino acid metabolism.Tryptophan metabolism.Tryptophan biosynthesis	-	-	-	-	-
VITVpiDVIT2027_v1.0.hap1.chr01.ver1.0.g008350.m01	VITVpiDVIT2027_v1.0.hap1.chr01	7557694	7560745	+	296	-	-	AT1G10710.2	poor homologous synapsis 1	Vitvi05_01chr01g10160_t001	VIT_00s0225g00160.t01	Unknown protein	Unknown	-	-	-	-	-	-	-
VITVpiDVIT2027_v1.0.hap1.chr01.ver1.0.g008360.m01	VITVpiDVIT2027_v1.0.hap1.chr01	7561133	7562499	-	360	peroxidase	-	AT4G11290.1	Peroxidase superfamily protein	Vitvi05_01chr01g10170_t001	VIT_00s0225g00170.t01	Peroxidase	Metabolism.Primary metabolism.Amino acid metabolism.Aromatic amino acid metabolism.Phenylalanine metabolism.Phenylalanine biosynthesis	Metabolism.Cellular metabolism.Methane metabolism	Response to stimulus.Stress response.Abiotic stress response.Oxidative stress response	-	-	-	-	-
VITVpiDVIT2027_v1.0.hap1.chr01.ver1.0.g008370.m01	VITVpiDVIT2027_v1.0.hap1.chr01	7564522	7565794	-	293	Microtub_bd;zf-C3HC4;zf-C3HC4_2;zf-RING_11;zf-RING_2	-	-	-	-	VIT_00s0225g00180.t01	Salt- and drought-induced ring finger1	Regulation overview.Regulation of gene expression.Regulation of transcription.Transcription factor.Zinc finger C3HC4 family transcription factor	-	-	-	-	-	-	-
VITVpiDVIT2027_v1.0.hap1.chr01.ver1.0.g008380.m01	VITVpiDVIT2027_v1.0.hap1.chr01	7565324	7565794	+	92	-	-	-	-	Vitvi05_01chr08g09640_t001	-	-	-	-	-	-	-	-	-	-
VITVpiDVIT2027_v1.0.hap1.chr01.ver1.0.g008390.m01	VITVpiDVIT2027_v1.0.hap1.chr01	7570144	7570589	-	105	-	-	-	-	-	-	-	-	-	-	-	-	-	-	-
VITVpiDVIT2027_v1.0.hap1.chr01.ver1.0.g008400.m01	VITVpiDVIT2027_v1.0.hap1.chr01	7588313	7594531	+	428	Adap_comp_sub;Clat_adaptor_s;muHD	-	AT1G60780.1	Clathrin adaptor complexes medium subunit family protein	Vitvi05_01chr01g10260_t001	VIT_00s0225g00220.t01	Adaptor-related protein complex 1, mu 1 subunit	Transport overview.Macromolecule transport.Protein transport.Protein coat	Cellular process.Cellular transport.Protein trafficking.Vesicle-mediated trafficking	-	-	-	-	-	-
VITVpiDVIT2027_v1.0.hap1.chr01.ver1.0.g008410.m01	VITVpiDVIT2027_v1.0.hap1.chr01	7597927	7598673	+	248	LRR_14;LRR_R13L1-DRL21	-	-	-	Vitvi05_01chr01g10280_t001	VIT_00s0515g00040.t01	R protein MLA10	Response to stimulus.Stress response.Biotic stress response.Plant-pathogen interaction.R proteins from Plant-pathogen interaction	-	-	-	-	-	-	-
VITVpiDVIT2027_v1.0.hap1.chr01.ver1.0.g008420.m01	VITVpiDVIT2027_v1.0.hap1.chr01	7601970	7604645	-	410	Alliinase_C;Aminotran_1_2	-	AT1G70560.1	tryptophan aminotransferase of Arabidopsis 1	Vitvi05_01chr01g10290_t001	VIT_00s0225g00230.t01	Alliin lyase precursor	Metabolism.Primary metabolism.Amino acid metabolism.Cysteine metabolism	Metabolism.Cellular metabolism.Nitrogen and sulfur metabolism.Sulfur metabolism.Sulfur compound metabolism	Response to stimulus.Stress response.Biotic stress response	-	-	-	-	-
VITVpiDVIT2027_v1.0.hap1.chr01.ver1.0.g008430.m01	VITVpiDVIT2027_v1.0.hap1.chr01	7615480	7616111	+	193	LRR_4;LRR_8;WH_DRP	-	-	-	Vitvi05_01chr01g10310_t001	VIT_09s0070g00330.t01	CC-NBS-LRR class	Diverse functions.Gene family with diverse functions.NBS-LRR superfamily	-	-	-	-	-	-	-
VITVpiDVIT2027_v1.0.hap1.chr01.ver1.0.g008440.m01	VITVpiDVIT2027_v1.0.hap1.chr01	7617822	7620507	-	419	Alliinase_C;Aminotran_1_2	-	AT1G70560.1	tryptophan aminotransferase of Arabidopsis 1	Vitvi05_01chr01g10320_t001	VIT_00s0394g00040.t01	Alliinase EGF	Metabolism.Primary metabolism.Amino acid metabolism.Cysteine metabolism	Metabolism.Cellular metabolism.Nitrogen and sulfur metabolism.Sulfur metabolism.Sulfur compound metabolism	Response to stimulus.Stress response.Biotic stress response	-	-	-	-	-
VITVpiDVIT2027_v1.0.hap1.chr01.ver1.0.g008450.m01	VITVpiDVIT2027_v1.0.hap1.chr01	7630149	7633393	-	462	-	-	AT1G10740.4	alpha/beta-Hydrolases superfamily protein	Vitvi05_01chr01g10330_t001	VIT_00s0394g00030.t01	Triacylglycerol lipase	Metabolism.Primary metabolism.Lipid metabolism.Glycerolipid metabolism.Glycerolipid catabolism	-	-	-	-	-	-	-
VITVpiDVIT2027_v1.0.hap1.chr01.ver1.0.g008460.m01	VITVpiDVIT2027_v1.0.hap1.chr01	7641251	7655606	+	489	PPR;PPR_1;PPR_2;PPR_3;PPR_long	CC	AT1G60770.1	Tetratricopeptide repeat (TPR)-like superfamily protein	Vitvi05_01chr01g10340_t001	VIT_00s0394g00020.t01	Pentatricopeptide (PPR) repeat-containing protein	Diverse functions.Gene family with diverse functions.Pentatricopeptide domain family	-	-	-	-	-	-	-
VITVpiDVIT2027_v1.0.hap1.chr01.ver1.0.g008470.m01	VITVpiDVIT2027_v1.0.hap1.chr01	7661355	7665765	-	469	Neprosin;Neprosin_AP	-	AT1G70550.1	NEP-interacting protein%2C putative (DUF239)	Vitvi05_01chr01g10380_t001	VIT_01s0127g00010.t01	Carboxyl-terminal proteinase	Metabolism.Primary metabolism.Protein metabolism and modification.Proteolysis.Peptidase-mediated proteolysis	-	-	-	-	-	-	-
VITVpiDVIT2027_v1.0.hap1.chr01.ver1.0.g008480.m01	VITVpiDVIT2027_v1.0.hap1.chr01	7688233	7688565	+	110	-	-	-	-	Vitvi05_01chr01g10440_t001	-	-	-	-	-	-	-	-	-	-
VITVpiDVIT2027_v1.0.hap1.chr01.ver1.0.g008490.m01	VITVpiDVIT2027_v1.0.hap1.chr01	7701613	7702853	+	212	SOUL	-	AT1G17100.1	SOUL heme-binding family protein	Vitvi05_01chr01g10470_t001	VIT_01s0127g00050.t01	SOUL heme-binding	Transport overview.Macromolecule transport.Heme prostetic groups trafficking	-	-	-	-	-	-	-
VITVpiDVIT2027_v1.0.hap1.chr01.ver1.0.g008500.m01	VITVpiDVIT2027_v1.0.hap1.chr01	7705439	7725020	-	1470	DUF7067;GWD1_pHisD;Ig_N_CWD1;PPDK_N	-	AT1G10760.3	Pyruvate phosphate dikinase%2C PEP/pyruvate binding domain-containing protein	Vitvi05_01chr01g10480_t001	VIT_01s0127g00060.t01	Alpha-glucan water dikinase, chloroplast precursor	Transport overview.Accessory factors involved in transport.Auxiliary transport proteins.Phosphotransferase System Enzyme I	Metabolism.Primary metabolism.Carbohydrate metabolism.Polysaccharide metabolism.Starch and sucrose metabolism.Starch biosynthesis catabolism	-	-	-	-	-	-
VITVpiDVIT2027_v1.0.hap1.chr01.ver1.0.g008510.m01	VITVpiDVIT2027_v1.0.hap1.chr01	7731695	7732231	-	178	PMEI	-	AT1G70540.1	Plant invertase/pectin methylesterase inhibitor superfamily protein	Vitvi05_01chr01g10490_t001	-	-	-	-	-	-	-	-	-	-
VITVpiDVIT2027_v1.0.hap1.chr01.ver1.0.g008520.m01	VITVpiDVIT2027_v1.0.hap1.chr01	7734119	7734537	+	117	-	-	-	-	-	-	-	-	-	-	-	-	-	-	-
VITVpiDVIT2027_v1.0.hap1.chr01.ver1.0.g008530.m01	VITVpiDVIT2027_v1.0.hap1.chr01	7741530	7745084	+	505	MFS_1	-	AT1G12940.1	nitrate transporter2.5	Vitvi05_01chr14g26230_t001	VIT_01s0127g00070.t01	Nitrate transporter2.5	Transport overview.Electrochemical Potential-driven Transporters.Porters.Major Facilitator Superfamily.Nitrate/Nitrite Porter	Transport overview.Ion transport.Anion transport.Nitrate transport	-	-	-	-	-	-
VITVpiDVIT2027_v1.0.hap1.chr01.ver1.0.g008540.m01	VITVpiDVIT2027_v1.0.hap1.chr01	7763410	7766076	-	477	Glyco_hydro_28;Pect-lyase_RHGA_epim	-	AT3G26610.1	Pectin lyase-like superfamily protein	Vitvi05_01chr01g10570_t001	VIT_01s0127g00120.t01	Polygalacturonase GH28	Cellular process.Cellular component organization and biogenesis.Cell wall organization and biogenesis.Cell wall metabolism.Cell wall modification.Pectin modification	-	-	-	-	-	-	-
VITVpiDVIT2027_v1.0.hap1.chr01.ver1.0.g008550.m01	VITVpiDVIT2027_v1.0.hap1.chr01	7776995	7781329	+	649	LapA_dom;Pkinase;PK_Tyr_Ser-Thr;Stress-antifung;TM_ErbB1	-	AT1G70530.1	cysteine-rich RLK (RECEPTOR-like protein kinase) 3	Vitvi05_01chr01g10580_t001	VIT_01s0127g00130.t01	Cysteine-rich receptor-like protein kinase 3	Signaling.Signaling pathway.Protein kinase	-	-	-	-	-	-	-
VITVpiDVIT2027_v1.0.hap1.chr01.ver1.0.g008560.m01	VITVpiDVIT2027_v1.0.hap1.chr01	7786655	7789670	+	654	Insulin_TMD;Pkinase;PK_Tyr_Ser-Thr;Stress-antifung	-	AT1G70520.1	cysteine-rich RLK (RECEPTOR-like protein kinase) 2	Vitvi05_01chr01g10590_t001	VIT_01s0127g00140.t01	Cysteine-rich receptor-like protein kinase 2	Signaling.Signaling pathway.Protein kinase	-	-	-	-	-	-	-
VITVpiDVIT2027_v1.0.hap1.chr01.ver1.0.g008570.m01	VITVpiDVIT2027_v1.0.hap1.chr01	7790657	7798641	-	258	Methyltransf_11;Methyltransf_12;Methyltransf_23;Methyltransf_25;Methyltransf_31;Ubie_methyltran	-	AT1G23360.1	S-adenosyl-L-methionine-dependent methyltransferases superfamily protein	Vitvi05_01chr01g10600_t001	VIT_01s0127g00150.t01	Menaquinone biosynthesis methyltransferase ubiE	Metabolism.Primary metabolism.Coenzyme and prosthetic group metabolism.Biosynthesis of derivatives of dehydroquinic acid, shikimic acid and chorismic acid.Ubiquinone biosynthesis	Metabolism.Secondary metabolism.Terpenoid metabolism.Terpenoid biosynthesis.Terpenoid-quinone biosynthesis	-	-	-	-	-	-
VITVpiDVIT2027_v1.0.hap1.chr01.ver1.0.g008580.m01	VITVpiDVIT2027_v1.0.hap1.chr01	7824196	7827228	+	654	Insulin_TMD;Pkinase;PK_Tyr_Ser-Thr;Stress-antifung	-	AT1G70520.1	cysteine-rich RLK (RECEPTOR-like protein kinase) 2	Vitvi05_01chr01g10610_t001	VIT_01s0127g00160.t01	Cysteine-rich receptor-like protein kinase 2	Signaling.Signaling pathway.Protein kinase	-	-	-	-	-	-	-
VITVpiDVIT2027_v1.0.hap1.chr01.ver1.0.g008590.m01	VITVpiDVIT2027_v1.0.hap1.chr01	7828165	7838695	-	207	Methyltransf_11;Methyltransf_12;Methyltransf_23;Methyltransf_25;Methyltransf_31;Ubie_methyltran	-	AT1G23360.3	S-adenosyl-L-methionine-dependent methyltransferases superfamily protein	Vitvi05_01chr01g10620_t001	VIT_01s0127g00170.t01	UbiE/COQ5 methyltransferase	Metabolism.Primary metabolism.Coenzyme and prosthetic group metabolism.Biosynthesis of derivatives of dehydroquinic acid, shikimic acid and chorismic acid.Ubiquinone biosynthesis	Metabolism.Secondary metabolism.Terpenoid metabolism.Terpenoid biosynthesis.Terpenoid-quinone biosynthesis	-	-	-	-	-	-
VITVpiDVIT2027_v1.0.hap1.chr01.ver1.0.g008600.m01	VITVpiDVIT2027_v1.0.hap1.chr01	7849959	7850658	+	216	Stress-antifung	-	-	-	Vitvi05_01chr01g10610_t001	-	-	-	-	-	-	-	-	-	-
VITVpiDVIT2027_v1.0.hap1.chr01.ver1.0.g008610.m01	VITVpiDVIT2027_v1.0.hap1.chr01	7856954	7859600	-	162	Methyltransf_11;Methyltransf_12;Methyltransf_23;Methyltransf_25;Methyltransf_31;Ubie_methyltran	-	-	-	Vitvi05_01chr01g10600_t001	VIT_01s0127g00200.t01	UbiE/COQ5 methyltransferase	Metabolism.Primary metabolism.Coenzyme and prosthetic group metabolism.Biosynthesis of derivatives of dehydroquinic acid, shikimic acid and chorismic acid.Ubiquinone biosynthesis	Metabolism.Secondary metabolism.Terpenoid metabolism.Terpenoid biosynthesis.Terpenoid-quinone biosynthesis	-	-	-	-	-	-
VITVpiDVIT2027_v1.0.hap1.chr01.ver1.0.g008620.m01	VITVpiDVIT2027_v1.0.hap1.chr01	7866099	7876067	-	318	ELK;Homeobox_KN;Homeodomain;KNOX1;KNOX2	-	AT1G23380.1	homeobox protein knotted-1-like 6	Vitvi05_01chr01g10660_t001	VIT_01s0127g00210.t01	KNAT2 (knotted1-like homeobox gene 6)	Regulation overview.Regulation of gene expression.Regulation of transcription.Transcription factor.Homeobox domain family transcription factor	Regulation overview.Regulation of gene expression.Regulation of transcription.Transcription factor.zf-HD family transcription factor	-	-	-	-	-	-
VITVpiDVIT2027_v1.0.hap1.chr01.ver1.0.g008630.m01	VITVpiDVIT2027_v1.0.hap1.chr01	7880587	7881011	-	92	-	-	-	-	-	-	-	-	-	-	-	-	-	-	-
VITVpiDVIT2027_v1.0.hap1.chr01.ver1.0.g008640.m01	VITVpiDVIT2027_v1.0.hap1.chr01	7886523	7891275	-	623	PC-Esterase;PMR5N	-	-	-	Vitvi05_01chr01g10690_t001	VIT_01s0127g00220.t01	PMR5 (powdery mildew resistant 5)	Response to stimulus.Stress response.Biotic stress response	-	-	-	-	-	-	-
VITVpiDVIT2027_v1.0.hap1.chr01.ver1.0.g008650.m01	VITVpiDVIT2027_v1.0.hap1.chr01	7905960	7913266	-	626	LRRNT_2;LRR_1;LRR_4;LRR_8;Pkinase;PK_Tyr_Ser-Thr	-	AT1G60800.1	NSP-interacting kinase 3	Vitvi05_01chr01g10700_t002	VIT_01s0127g00230.t01	NIK3 (NSP- interacting kinase 3)	Signaling.Signaling pathway.Protein kinase	-	-	-	-	-	-	-
VITVpiDVIT2027_v1.0.hap1.chr01.ver1.0.g008650.m02	VITVpiDVIT2027_v1.0.hap1.chr01	7906497	7912640	-	646	LRRNT_2;LRR_1;LRR_4;LRR_8;Pkinase;PK_Tyr_Ser-Thr	-	AT1G60800.1	NSP-interacting kinase 3	Vitvi05_01chr01g10700_t001	VIT_01s0127g00230.t01	NIK3 (NSP- interacting kinase 3)	Signaling.Signaling pathway.Protein kinase	-	-	-	-	-	-	-
VITVpiDVIT2027_v1.0.hap1.chr01.ver1.0.g008660.m01	VITVpiDVIT2027_v1.0.hap1.chr01	7913449	7914536	+	136	-	-	-	-	-	-	-	-	-	-	-	-	-	-	-
VITVpiDVIT2027_v1.0.hap1.chr01.ver1.0.g008670.m01	VITVpiDVIT2027_v1.0.hap1.chr01	7935007	7936182	-	391	F-box;F-box-like;Kelch_1;Kelch_2;Kelch_6;Kelch_KLHDC2_KLHL20_DRC7	-	AT1G23390.1	Kelch repeat-containing F-box family protein	Vitvi05_01chr01g10720_t001	VIT_01s0127g00250.t01	Kelch repeat-containing F-box protein	Unknown	-	-	-	-	-	-	-
VITVpiDVIT2027_v1.0.hap1.chr01.ver1.0.g008680.m01	VITVpiDVIT2027_v1.0.hap1.chr01	7941744	7947651	-	423	ATP-grasp_2;Citrate_bind;Citrate_synth_N	-	AT1G10670.4	ATP-citrate lyase A-1	Vitvi05_01chr01g10730_t002	VIT_14s0060g00550.t01	ATP-citrate synthase	Metabolism.Primary metabolism.Generation of metabolite precursors and energy.Citric acid cycle	-	-	-	-	-	-	-
VITVpiDVIT2027_v1.0.hap1.chr01.ver1.0.g008690.m01	VITVpiDVIT2027_v1.0.hap1.chr01	7948587	7949489	-	152	-	CC	-	-	-	-	-	-	-	-	-	-	-	-	-
VITVpiDVIT2027_v1.0.hap1.chr01.ver1.0.g008700.m01	VITVpiDVIT2027_v1.0.hap1.chr01	7954485	7958204	+	259	AAA_18;AAA_22;Arf;ATP_bind_1;FeoB_N;GTP_EFTU;Gtr1_RagA;MMR_HSR1;NACHT;Ras;Roc;SRPRB	CC	AT5G05670.2	signal recognition particle binding protein	Vitvi05_01chr01g10740_t001	VIT_01s0127g00270.t01	Signal recognition particle receptor beta subunit	Metabolism.Primary metabolism.Protein metabolism and modification.Protein folding.Protein export	Transport overview.Macromolecule transport.Protein transport.Thylakoid targeting pathway	Transport overview.Primary Active Transporters.P-P-bond hydrolysis-driven transporters.General Secretory Pathway (Sec)	-	-	-	-	-
VITVpiDVIT2027_v1.0.hap1.chr01.ver1.0.g008710.m01	VITVpiDVIT2027_v1.0.hap1.chr01	7960409	7968936	-	332	-	-	AT1G10660.4	transmembrane protein	Vitvi05_01chr01g10750_t002	VIT_01s0127g00290.t01	Unknown protein	Unknown	-	-	-	-	-	-	-
VITVpiDVIT2027_v1.0.hap1.chr01.ver1.0.g008710.m02	VITVpiDVIT2027_v1.0.hap1.chr01	7965761	7968053	-	248	-	-	AT1G70505.2	transmembrane protein	Vitvi05_01chr01g10780_t001	-	-	-	-	-	-	-	-	-	-
VITVpiDVIT2027_v1.0.hap1.chr01.ver1.0.g008720.m01	VITVpiDVIT2027_v1.0.hap1.chr01	7971544	7972728	+	394	Beta-prop_KIB1-4;F-box;F-box-like	-	-	-	Vitvi05_01chr01g10770_t001	VIT_18s0001g00600.t01	F-box family protein	Metabolism.Primary metabolism.Protein metabolism and modification.Proteolysis.cytoplasmic and nuclear protein degradation.Ubiquitin-mediated proteolysis	-	-	-	-	-	-	-
VITVpiDVIT2027_v1.0.hap1.chr01.ver1.0.g008730.m01	VITVpiDVIT2027_v1.0.hap1.chr01	7975244	7978190	-	316	-	-	-	-	-	VIT_01s0127g00320.t01	CRS2-associated factor 2	Metabolism.Primary metabolism.Nucleobase, nucleoside, nucleotide, nucleic acid metabolism.Nucleic acid metabolism.RNA metabolism.RNA processing.mRNA processing.mRNA splicing	-	-	-	-	-	-	-
VITVpiDVIT2027_v1.0.hap1.chr01.ver1.0.g008740.m01	VITVpiDVIT2027_v1.0.hap1.chr01	7978773	7979920	+	176	Ccdc124;HMG_box;HMG_box_2;YABBY;YABBY_N	-	AT1G23420.1	Plant-specific transcription factor YABBY family protein	Vitvi05_01chr01g10820_t001	VIT_01s0127g00330.t01	Inner no outer	Regulation overview.Regulation of gene expression.Regulation of transcription.Transcription factor.C2C2-YABBY family transcription factor	-	-	-	-	-	-	-
VITVpiDVIT2027_v1.0.hap1.chr01.ver1.0.g008750.m01	VITVpiDVIT2027_v1.0.hap1.chr01	7996907	8000104	+	353	Prok-RING_4;zf-C3HC4_3	CC	AT1G10650.1	SBP (S-ribonuclease binding protein) family protein	Vitvi05_01chr01g10860_t001	VIT_01s0127g00360.t01	S-ribonuclease binding protein SBP1	Regulation overview.Regulation of gene expression.Regulation of transcription.Transcription factor.Zinc finger C3HC4 family transcription factor	-	-	-	-	-	-	-
VITVpiDVIT2027_v1.0.hap1.chr01.ver1.0.g008760.m01	VITVpiDVIT2027_v1.0.hap1.chr01	8001058	8005417	-	230	RRM_1	-	AT2G27790.2	RNA-binding (RRM/RBD/RNP motifs) family protein	Vitvi05_01chr01g10870_t001	VIT_01s0127g00370.t01	Pentatricopeptide (PPR) repeat	Diverse functions.Gene family with diverse functions.Pentatricopeptide domain family	-	-	-	-	-	-	-
VITVpiDVIT2027_v1.0.hap1.chr01.ver1.0.g008770.m01	VITVpiDVIT2027_v1.0.hap1.chr01	8006960	8009748	+	217	Peptidase_C15	-	AT1G23440.3	Peptidase C15%2C pyroglutamyl peptidase I-like protein	Vitvi05_01chr01g10880_t001	VIT_01s0127g00380.t01	Pyrrolidone-carboxylate peptidase	Metabolism.Primary metabolism.Protein metabolism and modification.Proteolysis.Peptidase-mediated proteolysis	-	-	-	-	-	-	-
VITVpiDVIT2027_v1.0.hap1.chr01.ver1.0.g008780.m01	VITVpiDVIT2027_v1.0.hap1.chr01	8011581	8013584	+	667	E_motif;PPR;PPR_1;PPR_2;PPR_3;PPR_long	-	AT3G25970.1	Pentatricopeptide repeat (PPR) superfamily protein	Vitvi05_01chr01g10890_t001	VIT_10s0003g01760.t01	Pentatricopeptide (PPR) repeat-containing protein	Diverse functions.Gene family with diverse functions.Pentatricopeptide domain family	-	-	-	-	-	-	-
VITVpiDVIT2027_v1.0.hap1.chr01.ver1.0.g008790.m01	VITVpiDVIT2027_v1.0.hap1.chr01	8014118	8017510	+	462	Beta_helix;Glyco_hydro_28;NosD	-	AT1G23460.2	Pectin lyase-like superfamily protein	Vitvi05_01chr01g10900_t001	VIT_09s0002g07200.t01	Glycosyl hydrolase family 28 protein	Metabolism.Primary metabolism.Carbohydrate metabolism.Carbohydrate catabolism	-	-	-	-	-	-	-
VITVpiDVIT2027_v1.0.hap1.chr01.ver1.0.g008800.m01	VITVpiDVIT2027_v1.0.hap1.chr01	8023543	8027619	+	505	Beta_helix;Glyco_hydro_28	-	AT1G60590.1	Pectin lyase-like superfamily protein	Vitvi05_01chr01g10920_t001	VIT_01s0127g00400.t01	Polygalacturonase GH28	Cellular process.Cellular component organization and biogenesis.Cell wall organization and biogenesis.Cell wall metabolism.Cell wall modification.Pectin modification	-	-	-	-	-	-	-
VITVpiDVIT2027_v1.0.hap1.chr01.ver1.0.g008810.m01	VITVpiDVIT2027_v1.0.hap1.chr01	8040602	8046019	+	557	CRS1_YhbY	-	AT1G23400.1	RNA-binding CRS1 / YhbY (CRM) domain-containing protein	Vitvi05_01chr01g10940_t001	VIT_01s0127g00410.t01	CRS2-associated factor 2	Metabolism.Primary metabolism.Nucleobase, nucleoside, nucleotide, nucleic acid metabolism.Nucleic acid metabolism.RNA metabolism.RNA processing.mRNA processing.mRNA splicing	-	-	-	-	-	-	-
VITVpiDVIT2027_v1.0.hap1.chr01.ver1.0.g008820.m01	VITVpiDVIT2027_v1.0.hap1.chr01	8046362	8049507	-	420	Beta-prop_KIB1-4;DUF7351;F-box;F-box-like	-	-	-	-	-	-	-	-	-	-	-	-	-	-
VITVpiDVIT2027_v1.0.hap1.chr01.ver1.0.g008830.m01	VITVpiDVIT2027_v1.0.hap1.chr01	8051429	8054978	+	285	-	-	-	-	Vitvi05_01chr01g10780_t001	VIT_01s0127g00320.t01	CRS2-associated factor 2	Metabolism.Primary metabolism.Nucleobase, nucleoside, nucleotide, nucleic acid metabolism.Nucleic acid metabolism.RNA metabolism.RNA processing.mRNA processing.mRNA splicing	-	-	-	-	-	-	-
VITVpiDVIT2027_v1.0.hap1.chr01.ver1.0.g008840.m01	VITVpiDVIT2027_v1.0.hap1.chr01	8055547	8055993	-	148	DUF7351;Ribosomal_L24e;zf-C2H2;Zn_ribbon_8	-	-	-	Vitvi05_01chr01g10950_t001	-	-	-	-	-	-	-	-	-	-
VITVpiDVIT2027_v1.0.hap1.chr01.ver1.0.g008850.m01	VITVpiDVIT2027_v1.0.hap1.chr01	8055556	8055993	+	67	-	-	-	-	-	-	-	-	-	-	-	-	-	-	-
VITVpiDVIT2027_v1.0.hap1.chr01.ver1.0.g008860.m01	VITVpiDVIT2027_v1.0.hap1.chr01	8057527	8058711	-	394	Beta-prop_KIB1-4;F-box;F-box-like	-	-	-	Vitvi05_01chr01g10770_t001	VIT_18s0001g00600.t01	F-box family protein	Metabolism.Primary metabolism.Protein metabolism and modification.Proteolysis.cytoplasmic and nuclear protein degradation.Ubiquitin-mediated proteolysis	-	-	-	-	-	-	-
VITVpiDVIT2027_v1.0.hap1.chr01.ver1.0.g008870.m01	VITVpiDVIT2027_v1.0.hap1.chr01	8062863	8066032	+	336	ECH_1;ECH_2	-	AT1G60550.1	enoyl-CoA hydratase/isomerase D	Vitvi05_01chr01g10970_t001	VIT_01s0127g00420.t01	Naphthoate synthase	Metabolism.Primary metabolism.Coenzyme and prosthetic group metabolism.Biosynthesis of derivatives of dehydroquinic acid, shikimic acid and chorismic acid.Ubiquinone biosynthesis	Metabolism.Secondary metabolism.Terpenoid metabolism.Terpenoid biosynthesis.Terpenoid-quinone biosynthesis	-	-	-	-	-	-
VITVpiDVIT2027_v1.0.hap1.chr01.ver1.0.g008880.m01	VITVpiDVIT2027_v1.0.hap1.chr01	8069804	8095327	+	818	C2;PI3Ka;PI3K_C2;PI3_PI4_kinase	-	AT1G60490.1	vacuolar protein sorting 34	Vitvi05_01chr01g10980_t002	VIT_01s0127g00430.t01	phosphatidylinositol 3-kinase	Metabolism.Primary metabolism.Carbohydrate metabolism.Monosaccharide metabolism.Inositol phosphate metabolism	Metabolism.Cellular metabolism.Cellular catabolism.Autophagy	Signaling.Signaling pathway.Phosphatidylinositol Signaling	Signaling.Signaling pathway.Protein kinase	-	-	-	-
VITVpiDVIT2027_v1.0.hap1.chr01.ver1.0.g008880.m02	VITVpiDVIT2027_v1.0.hap1.chr01	8080890	8094958	+	645	PI3Ka;PI3_PI4_kinase	-	AT1G60490.1	vacuolar protein sorting 34	Vitvi05_01chr01g10980_t002	VIT_01s0127g00430.t01	phosphatidylinositol 3-kinase	Metabolism.Primary metabolism.Carbohydrate metabolism.Monosaccharide metabolism.Inositol phosphate metabolism	Metabolism.Cellular metabolism.Cellular catabolism.Autophagy	Signaling.Signaling pathway.Phosphatidylinositol Signaling	Signaling.Signaling pathway.Protein kinase	-	-	-	-
VITVpiDVIT2027_v1.0.hap1.chr01.ver1.0.g008890.m01	VITVpiDVIT2027_v1.0.hap1.chr01	8076896	8077357	+	153	DUF4283	-	-	-	Vitvi05_01chr01g11000_t001	-	-	-	-	-	-	-	-	-	-
VITVpiDVIT2027_v1.0.hap1.chr01.ver1.0.g008900.m01	VITVpiDVIT2027_v1.0.hap1.chr01	8079941	8081369	+	211	-	-	-	-	Vitvi05_01chr08g02000_t002	VIT_14s0006g01190.t01	No hit	No hit	-	-	-	-	-	-	-
VITVpiDVIT2027_v1.0.hap1.chr01.ver1.0.g008910.m01	VITVpiDVIT2027_v1.0.hap1.chr01	8096973	8105158	+	181	Arf;Gtr1_RagA;MMR_HSR1;Ras;Roc;SRPRB	-	AT5G14670.3	ADP-ribosylation factor A1B	Vitvi05_01chr01g11020_t001	VIT_14s0066g01080.t01	ADP-ribosylation factor A1B	Transport overview.Macromolecule transport.Protein transport.Protein coat	Cellular process.Cellular transport.Protein trafficking.Vesicle-mediated trafficking	-	-	-	-	-	-
VITVpiDVIT2027_v1.0.hap1.chr01.ver1.0.g008920.m01	VITVpiDVIT2027_v1.0.hap1.chr01	8110099	8119603	+	155	NifU_N	-	AT4G22220.1	SufE/NifU family protein	Vitvi05_01chr01g11030_t001	VIT_01s0127g00450.t01	Iron sulfur cluster assembly protein 1	Unclear	-	-	-	-	-	-	-
VITVpiDVIT2027_v1.0.hap1.chr01.ver1.0.g008930.m01	VITVpiDVIT2027_v1.0.hap1.chr01	8131637	8133761	+	336	Glyco_transf_8	-	AT2G47180.1	galactinol synthase 1	Vitvi05_01chr01g11040_t001	VIT_01s0127g00470.t01	Galactinol synthase	Metabolism.Primary metabolism.Carbohydrate metabolism.Monosaccharide metabolism.Galactose metabolism	-	-	-	-	-	-	-
VITVpiDVIT2027_v1.0.hap1.chr01.ver1.0.g008940.m01	VITVpiDVIT2027_v1.0.hap1.chr01	8135093	8136828	-	142	-	-	-	-	Vitvi05_01chr01g11050_t001	-	-	-	-	-	-	-	-	-	-
VITVpiDVIT2027_v1.0.hap1.chr01.ver1.0.g008950.m01	VITVpiDVIT2027_v1.0.hap1.chr01	8146325	8148920	-	207	-	-	-	-	-	-	-	-	-	-	-	-	-	-	-
VITVpiDVIT2027_v1.0.hap1.chr01.ver1.0.g008960.m01	VITVpiDVIT2027_v1.0.hap1.chr01	8152737	8163083	+	419	Fumble	-	AT1G60440.1	pantothenate kinase 1	Vitvi05_01chr01g11060_t001	VIT_01s0127g00490.t01	Pantothenate kinase 2	Metabolism.Primary metabolism.Coenzyme and prosthetic group metabolism.Pantothenate and CoA metabolism.Pantothenate and CoA biosynthesis	-	-	-	-	-	-	-
VITVpiDVIT2027_v1.0.hap1.chr01.ver1.0.g008970.m01	VITVpiDVIT2027_v1.0.hap1.chr01	8163706	8166285	-	323	DUF220;Polyketide_cyc2	-	AT1G70480.1	OBP32pep%2C putative (DUF220)	Vitvi05_01chr01g11070_t001	VIT_01s0127g00500.t01	OBP32pep	Unknown	-	-	-	-	-	-	-
VITVpiDVIT2027_v1.0.hap1.chr01.ver1.0.g008980.m01	VITVpiDVIT2027_v1.0.hap1.chr01	8183011	8183458	+	50	-	CC	-	-	-	-	-	-	-	-	-	-	-	-	-
VITVpiDVIT2027_v1.0.hap1.chr01.ver1.0.g008990.m01	VITVpiDVIT2027_v1.0.hap1.chr01	8183123	8183458	+	50	-	CC	-	-	-	-	-	-	-	-	-	-	-	-	-
VITVpiDVIT2027_v1.0.hap1.chr01.ver1.0.g009000.m01	VITVpiDVIT2027_v1.0.hap1.chr01	8189674	8191083	-	152	-	-	-	-	-	-	-	-	-	-	-	-	-	-	-
VITVpiDVIT2027_v1.0.hap1.chr01.ver1.0.g009010.m01	VITVpiDVIT2027_v1.0.hap1.chr01	8191835	8192152	+	105	-	-	-	-	-	-	-	-	-	-	-	-	-	-	-
VITVpiDVIT2027_v1.0.hap1.chr01.ver1.0.g009020.m01	VITVpiDVIT2027_v1.0.hap1.chr01	8198387	8201459	-	227	-	-	-	-	-	-	-	-	-	-	-	-	-	-	-
VITVpiDVIT2027_v1.0.hap1.chr01.ver1.0.g009030.m01	VITVpiDVIT2027_v1.0.hap1.chr01	8212735	8215299	-	573	AhpC-TSA;C1_2;Redoxin;Thioredoxin;Thioredoxin_2;Thioredoxin_7;Thioredoxin_8;Thioredoxin_9;zf-HC5HC2H	CC	AT1G60420.1	DC1 domain-containing protein	Vitvi05_01chr01g11090_t001	VIT_01s0127g00520.t01	Protein disulfide isomerase	Metabolism.Primary metabolism.Protein metabolism and modification.Protein folding.Disulfide bond rearrangement	-	-	-	-	-	-	-
VITVpiDVIT2027_v1.0.hap1.chr01.ver1.0.g009040.m01	VITVpiDVIT2027_v1.0.hap1.chr01	8223808	8226292	-	458	AhpC-TSA;Redoxin;Thioredoxin;Thioredoxin_2;Thioredoxin_7;Thioredoxin_8	-	AT1G60420.1	DC1 domain-containing protein	Vitvi05_01chr01g11120_t001	VIT_01s0127g00560.t01	Protein disulfide isomerase	Metabolism.Primary metabolism.Protein metabolism and modification.Protein folding.Disulfide bond rearrangement	-	-	-	-	-	-	-
VITVpiDVIT2027_v1.0.hap1.chr01.ver1.0.g009050.m01	VITVpiDVIT2027_v1.0.hap1.chr01	8235032	8243045	+	367	Peptidase_S8	-	-	-	-	VIT_01s0127g00580.t01	Subtilisin-like serine protease 2	Metabolism.Primary metabolism.Protein metabolism and modification.Proteolysis.Peptidase-mediated proteolysis.Subtilase-mediated proteolysis	-	-	-	-	-	-	-
VITVpiDVIT2027_v1.0.hap1.chr01.ver1.0.g009060.m01	VITVpiDVIT2027_v1.0.hap1.chr01	8243384	8245669	-	383	AhpC-TSA;Redoxin;SCO1-SenC;Thioredoxin;Thioredoxin_2;Thioredoxin_7;Thioredoxin_8;Thioredoxin_9	-	AT4G31240.2	protein kinase C-like zinc finger protein	Vitvi05_01chr01g11190_t001	VIT_18s0001g01030.t01	Protein disulfide isomerase	Metabolism.Primary metabolism.Protein metabolism and modification.Protein folding.Disulfide bond rearrangement	-	-	-	-	-	-	-
VITVpiDVIT2027_v1.0.hap1.chr01.ver1.0.g009070.m01	VITVpiDVIT2027_v1.0.hap1.chr01	8243534	8243860	+	108	-	-	-	-	-	-	-	-	-	-	-	-	-	-	-
VITVpiDVIT2027_v1.0.hap1.chr01.ver1.0.g009080.m01	VITVpiDVIT2027_v1.0.hap1.chr01	8253189	8257354	-	570	AhpC-TSA;C1_2;Redoxin;Thioredoxin;Thioredoxin_2;Thioredoxin_7;Thioredoxin_8;Thioredoxin_9	-	AT1G60420.1	DC1 domain-containing protein	Vitvi05_01chr01g11200_t001	VIT_01s0127g00600.t01	DC1 domain-containing protein	Unknown	-	-	-	-	-	-	-
VITVpiDVIT2027_v1.0.hap1.chr01.ver1.0.g009090.m01	VITVpiDVIT2027_v1.0.hap1.chr01	8257742	8259193	-	390	Glyco_hydro_17	-	AT4G34480.2	O-Glycosyl hydrolases family 17 protein	Vitvi05_01chr01g11210_t001	VIT_01s0127g00610.t01	Beta-1,3-glucanase	Metabolism.Primary metabolism.Carbohydrate metabolism.Polysaccharide metabolism.Beta-1,3 glucan metabolism.Beta-1,3 glucan catabolism	-	-	-	-	-	-	-
VITVpiDVIT2027_v1.0.hap1.chr01.ver1.0.g009100.m01	VITVpiDVIT2027_v1.0.hap1.chr01	8261889	8262248	+	119	-	-	-	-	Vitvi05_01chr01g11220_t001	VIT_01s0127g00620.t01	Unknown	Unknown	-	-	-	-	-	-	-
VITVpiDVIT2027_v1.0.hap1.chr01.ver1.0.g009110.m01	VITVpiDVIT2027_v1.0.hap1.chr01	8266288	8266575	-	95	-	-	-	-	-	-	-	-	-	-	-	-	-	-	-
VITVpiDVIT2027_v1.0.hap1.chr01.ver1.0.g009120.m01	VITVpiDVIT2027_v1.0.hap1.chr01	8274386	8275534	-	382	b-prop_At3g26010-like;F-box;F-box-like;FBA_1;FBA_3	-	-	-	Vitvi05_01chr01g11230_t001	-	-	-	-	-	-	-	-	-	-
VITVpiDVIT2027_v1.0.hap1.chr01.ver1.0.g009130.m01	VITVpiDVIT2027_v1.0.hap1.chr01	8283941	8286301	+	481	bHLH-MYC_N;bHLH-TF_ACT-like_plant;bHLH_LHW;HLH	CC	AT2G16910.1	basic helix-loop-helix (bHLH) DNA-binding superfamily protein	Vitvi05_01chr01g11240_t003	VIT_01s0127g00640.t01	Basic helix-loop-helix (bHLH) family	Regulation overview.Regulation of gene expression.Regulation of transcription.Transcription factor.bHLH family transcription factor	-	-	-	-	-	-	-
VITVpiDVIT2027_v1.0.hap1.chr01.ver1.0.g009130.m02	VITVpiDVIT2027_v1.0.hap1.chr01	8283941	8286434	+	507	bHLH-MYC_N;bHLH-TF_ACT-like_plant;bHLH_LHW;HLH	CC	AT2G16910.1	basic helix-loop-helix (bHLH) DNA-binding superfamily protein	Vitvi05_01chr01g11240_t003	VIT_01s0127g00650.t01	Aborted microspores AMS	Regulation overview.Regulation of gene expression.Regulation of transcription.Transcription factor.bHLH family transcription factor	-	-	-	-	-	-	-
VITVpiDVIT2027_v1.0.hap1.chr01.ver1.0.g009140.m01	VITVpiDVIT2027_v1.0.hap1.chr01	8296260	8297711	-	483	PPR;PPR_1;PPR_2;PPR_3;PPR_long;RPM2	-	AT5G61370.1	Pentatricopeptide repeat (PPR) superfamily protein	Vitvi05_01chr01g11250_t001	VIT_01s0127g00660.t01	Pentatricopeptide (PPR) repeat-containing protein	Diverse functions.Gene family with diverse functions.Pentatricopeptide domain family	-	-	-	-	-	-	-
VITVpiDVIT2027_v1.0.hap1.chr01.ver1.0.g009150.m01	VITVpiDVIT2027_v1.0.hap1.chr01	8298258	8298449	+	63	-	-	-	-	-	-	-	-	-	-	-	-	-	-	-
VITVpiDVIT2027_v1.0.hap1.chr01.ver1.0.g009160.m01	VITVpiDVIT2027_v1.0.hap1.chr01	8300600	8304539	-	752	Orf78;Pkinase;PK_Tyr_Ser-Thr	-	AT1G70460.1	root hair specific 10	-	VIT_14s0083g00330.t01	Receptor protein kinase PERK1	Signaling.Signaling pathway.Protein kinase	-	-	-	-	-	-	-
VITVpiDVIT2027_v1.0.hap1.chr01.ver1.0.g009160.m02	VITVpiDVIT2027_v1.0.hap1.chr01	8300600	8304539	-	727	Orf78;Pkinase;PK_Tyr_Ser-Thr	-	AT1G70460.1	root hair specific 10	-	VIT_03s0063g02440.t01	Proline extensin-like receptor kinase 1 (PERK1)	Signaling.Signaling pathway.Protein kinase	-	-	-	-	-	-	-
VITVpiDVIT2027_v1.0.hap1.chr01.ver1.0.g009170.m01	VITVpiDVIT2027_v1.0.hap1.chr01	8318272	8320695	+	325	RST	-	AT1G70440.2	similar to RCD one 3	Vitvi05_01chr01g11280_t001	VIT_01s0127g00680.t01	SRO2 (similar to rcd one 2)	Metabolism.Primary metabolism.Coenzyme and prosthetic group metabolism.Nicotinate and nicotinamide metabolism	-	-	-	-	-	-	-
VITVpiDVIT2027_v1.0.hap1.chr01.ver1.0.g009180.m01	VITVpiDVIT2027_v1.0.hap1.chr01	8325821	8329367	-	306	Pkinase;PK_Tyr_Ser-Thr	-	AT1G23700.2	Protein kinase superfamily protein	Vitvi05_01chr01g11290_t001	VIT_01s0127g00690.t01	MAP4K alpha1	Signaling.Signaling pathway.Protein kinase.MAPK cascade	-	-	-	-	-	-	-
VITVpiDVIT2027_v1.0.hap1.chr01.ver1.0.g009190.m01	VITVpiDVIT2027_v1.0.hap1.chr01	8330883	8331128	+	81	-	-	-	-	-	-	-	-	-	-	-	-	-	-	-
VITVpiDVIT2027_v1.0.hap1.chr01.ver1.0.g009200.m01	VITVpiDVIT2027_v1.0.hap1.chr01	8343833	8344108	-	91	-	-	-	-	-	-	-	-	-	-	-	-	-	-	-
VITVpiDVIT2027_v1.0.hap1.chr01.ver1.0.g009210.m01	VITVpiDVIT2027_v1.0.hap1.chr01	8344253	8345528	+	357	DUF1645;Prothymosin;Ribosomal_60s	CC	AT5G62770.1	membrane-associated kinase regulator%2C putative (DUF1645)	Vitvi05_01chr01g11310_t001	VIT_01s0127g00700.t01	Unknown protein	Unknown	-	-	-	-	-	-	-
VITVpiDVIT2027_v1.0.hap1.chr01.ver1.0.g009220.m01	VITVpiDVIT2027_v1.0.hap1.chr01	8346150	8357471	-	275	JAB;Prok-JAB	-	AT1G10600.4	associated molecule with the SH3 domain of STAM 2	Vitvi05_01chr01g11320_t002	VIT_01s0127g00710.t01	Mov34 STAM-binding protein	Transport overview.Macromolecule transport.Protein transport.Tethering factors	Metabolism.Primary metabolism.Protein metabolism and modification.Proteolysis.Peptidase-mediated proteolysis.Subtilase-mediated proteolysis	-	-	-	-	-	-
VITVpiDVIT2027_v1.0.hap1.chr01.ver1.0.g009220.m02	VITVpiDVIT2027_v1.0.hap1.chr01	8346150	8357471	-	285	JAB;Prok-JAB	-	AT1G10600.4	associated molecule with the SH3 domain of STAM 2	Vitvi05_01chr01g11320_t001	VIT_01s0127g00710.t01	Mov34 STAM-binding protein	Transport overview.Macromolecule transport.Protein transport.Tethering factors	Metabolism.Primary metabolism.Protein metabolism and modification.Proteolysis.Peptidase-mediated proteolysis.Subtilase-mediated proteolysis	-	-	-	-	-	-
VITVpiDVIT2027_v1.0.hap1.chr01.ver1.0.g009230.m01	VITVpiDVIT2027_v1.0.hap1.chr01	8363787	8364265	-	131	-	-	-	-	-	-	-	-	-	-	-	-	-	-	-
VITVpiDVIT2027_v1.0.hap1.chr01.ver1.0.g009240.m01	VITVpiDVIT2027_v1.0.hap1.chr01	8378456	8387713	+	277	Pro_CA	CC	AT5G14740.9	carbonic anhydrase 2	Vitvi05_01chr01g11340_t001	VIT_01s0127g00720.t01	Carbonic anhydrase, beta	Metabolism.Primary metabolism.Amino acid metabolism.Histidine metabolism	Metabolism.Primary metabolism.Organic acid metabolism.Butanoate metabolism	Metabolism.Cellular metabolism.Nitrogen and sulfur metabolism.Nitrogen metabolism	Transport overview.Electrochemical Potential-driven Transporters.Porters.Sulfate Permease	-	-	-	-
VITVpiDVIT2027_v1.0.hap1.chr01.ver1.0.g009240.m02	VITVpiDVIT2027_v1.0.hap1.chr01	8381332	8388001	+	256	Pro_CA	-	AT5G14740.9	carbonic anhydrase 2	Vitvi05_01chr01g11340_t002	VIT_01s0127g00720.t01	Carbonic anhydrase, beta	Metabolism.Primary metabolism.Amino acid metabolism.Histidine metabolism	Metabolism.Primary metabolism.Organic acid metabolism.Butanoate metabolism	Metabolism.Cellular metabolism.Nitrogen and sulfur metabolism.Nitrogen metabolism	Transport overview.Electrochemical Potential-driven Transporters.Porters.Sulfate Permease	-	-	-	-
VITVpiDVIT2027_v1.0.hap1.chr01.ver1.0.g009250.m01	VITVpiDVIT2027_v1.0.hap1.chr01	8405060	8405935	-	220	Myb_DNA-binding;Myb_DNA-bind_6	-	AT5G40330.1	myb domain protein 23	Vitvi05_01chr01g11360_t001	VIT_01s0127g00730.t01	ATMYB66/WER/WER1 (WEREWOLF 1)	Cellular process.Cell growth and death	Regulation overview.Regulation of gene expression.Regulation of transcription.Transcription factor.MYB family transcription factor	Development	-	-	-	-	-
VITVpiDVIT2027_v1.0.hap1.chr01.ver1.0.g009260.m01	VITVpiDVIT2027_v1.0.hap1.chr01	8408843	8410990	-	377	ADH_N;ADH_zinc_N;ADH_zinc_N_2;Glu_dehyd_C;Sacchrp_dh_NADP	-	AT1G23740.1	Oxidoreductase%2C zinc-binding dehydrogenase family protein	Vitvi05_01chr01g11370_t001	VIT_01s0127g00740.t01	Quinone oxidoreductase, chloroplast precursor	Metabolism.Primary metabolism.Generation of metabolite precursors and energy.Electron transport.Respiratory-chain phosphorylation	Transport overview.Primary Active Transporters.Oxidoreduction-driven transporters.Proton-translocating NADH Dehydrogenase	-	-	-	-	-	-
VITVpiDVIT2027_v1.0.hap1.chr01.ver1.0.g009270.m01	VITVpiDVIT2027_v1.0.hap1.chr01	8418105	8421930	+	489	Amino_oxidase;NAD_binding_8	-	AT5G13700.1	polyamine oxidase 1	Vitvi05_01chr01g11390_t001	VIT_01s0127g00750.t01	Polyamine oxidase precursor	Metabolism.single reactions	Metabolism.Secondary metabolism.Polyamine metabolism.Polyamine catabolism	-	-	-	-	-	-
VITVpiDVIT2027_v1.0.hap1.chr01.ver1.0.g009280.m01	VITVpiDVIT2027_v1.0.hap1.chr01	8431511	8434248	+	497	Amino_oxidase;NAD_binding_8	-	AT5G13700.1	polyamine oxidase 1	Vitvi05_01chr01g11410_t001	VIT_01s0127g00780.t01	Polyamine Oxidase	Metabolism.single reactions	Metabolism.Secondary metabolism.Polyamine metabolism.Polyamine catabolism	-	-	-	-	-	-
VITVpiDVIT2027_v1.0.hap1.chr01.ver1.0.g009290.m01	VITVpiDVIT2027_v1.0.hap1.chr01	8456059	8460730	+	495	Amino_oxidase;NAD_binding_8;Pyr_redox_2	-	AT5G13700.1	polyamine oxidase 1	Vitvi05_01chr01g11440_t001	VIT_01s0127g00800.t01	Polyamine oxidase precursor	Metabolism.single reactions	Metabolism.Secondary metabolism.Polyamine metabolism.Polyamine catabolism	-	-	-	-	-	-
VITVpiDVIT2027_v1.0.hap1.chr01.ver1.0.g009300.m01	VITVpiDVIT2027_v1.0.hap1.chr01	8462063	8467021	-	93	Clat_adaptor_s	-	-	-	Vitvi05_01chr16g15790_t001	-	-	-	-	-	-	-	-	-	-
VITVpiDVIT2027_v1.0.hap1.chr01.ver1.0.g009310.m01	VITVpiDVIT2027_v1.0.hap1.chr01	8489832	8490787	-	208	RASSF8-10_RA	CC	-	-	-	-	-	-	-	-	-	-	-	-	-
VITVpiDVIT2027_v1.0.hap1.chr01.ver1.0.g009320.m01	VITVpiDVIT2027_v1.0.hap1.chr01	8489878	8490278	+	54	-	-	-	-	-	-	-	-	-	-	-	-	-	-	-
VITVpiDVIT2027_v1.0.hap1.chr01.ver1.0.g009330.m01	VITVpiDVIT2027_v1.0.hap1.chr01	8518345	8520308	+	624	BURP	-	AT1G70370.2	polygalacturonase 2	Vitvi05_01chr01g11470_t001	VIT_01s0127g00850.t01	Polygalacturonase BURP	Cellular process.Cellular component organization and biogenesis.Cell wall organization and biogenesis.Cell wall metabolism.Cell wall modification.Pectin modification	-	-	-	-	-	-	-
VITVpiDVIT2027_v1.0.hap1.chr01.ver1.0.g009340.m01	VITVpiDVIT2027_v1.0.hap1.chr01	8527202	8529724	-	619	bHLH-MYC_N;bHLH-TF_ACT-like_plant;bHLH_LHW;HLH	CC	AT2G16910.1	basic helix-loop-helix (bHLH) DNA-binding superfamily protein	Vitvi05_01chr01g11480_t001	VIT_01s0127g00860.t01	Aborted microspores AMS	Regulation overview.Regulation of gene expression.Regulation of transcription.Transcription factor.bHLH family transcription factor	-	-	-	-	-	-	-
VITVpiDVIT2027_v1.0.hap1.chr01.ver1.0.g009350.m01	VITVpiDVIT2027_v1.0.hap1.chr01	8558393	8560667	+	612	BURP	-	AT1G23760.1	BURP domain-containing protein	Vitvi05_01chr01g11490_t001	VIT_01s0127g00870.t01	Polygalacturonase JP630	Cellular process.Cellular component organization and biogenesis.Cell wall organization and biogenesis.Cell wall metabolism.Cell wall modification.Pectin modification	-	-	-	-	-	-	-
VITVpiDVIT2027_v1.0.hap1.chr01.ver1.0.g009360.m01	VITVpiDVIT2027_v1.0.hap1.chr01	8578602	8579819	-	130	WD40	-	-	-	Vitvi05_01chr01g11500_t001	-	-	-	-	-	-	-	-	-	-
VITVpiDVIT2027_v1.0.hap1.chr01.ver1.0.g009370.m01	VITVpiDVIT2027_v1.0.hap1.chr01	8590367	8590669	+	100	-	CC	-	-	Vitvi05_01chr16g00230_t002	-	-	-	-	-	-	-	-	-	-
VITVpiDVIT2027_v1.0.hap1.chr01.ver1.0.g009380.m01	VITVpiDVIT2027_v1.0.hap1.chr01	8605457	8612226	-	172	DUF7310;HLH	CC	AT1G10585.1	basic helix-loop-helix (bHLH) DNA-binding superfamily protein	Vitvi05_01chr01g11550_t001	VIT_01s0127g00910.t01	AERO1 (arabidopsis endoplasmic reticulum oxidoreductins 1)	Unknown	-	-	-	-	-	-	-
VITVpiDVIT2027_v1.0.hap1.chr01.ver1.0.g009390.m01	VITVpiDVIT2027_v1.0.hap1.chr01	8618599	8649727	+	95	-	-	-	-	Vitvi05_01chr01g11570_t001	-	-	-	-	-	-	-	-	-	-
VITVpiDVIT2027_v1.0.hap1.chr01.ver1.0.g009390.m02	VITVpiDVIT2027_v1.0.hap1.chr01	8618599	8649732	+	95	-	-	-	-	Vitvi05_01chr01g11570_t001	-	-	-	-	-	-	-	-	-	-
VITVpiDVIT2027_v1.0.hap1.chr01.ver1.0.g009400.m01	VITVpiDVIT2027_v1.0.hap1.chr01	8621024	8621706	-	172	DUF7310;HLH	CC	AT1G10585.1	basic helix-loop-helix (bHLH) DNA-binding superfamily protein	Vitvi05_01chr01g11550_t001	VIT_01s0127g00910.t01	AERO1 (arabidopsis endoplasmic reticulum oxidoreductins 1)	Unknown	-	-	-	-	-	-	-
VITVpiDVIT2027_v1.0.hap1.chr01.ver1.0.g009410.m01	VITVpiDVIT2027_v1.0.hap1.chr01	8661295	8661989	-	172	HLH;HTH_24;MerR-DNA-bind	CC	AT1G10585.1	basic helix-loop-helix (bHLH) DNA-binding superfamily protein	Vitvi05_01chr01g11580_t001	VIT_01s0127g00910.t01	AERO1 (arabidopsis endoplasmic reticulum oxidoreductins 1)	Unknown	-	-	-	-	-	-	-
VITVpiDVIT2027_v1.0.hap1.chr01.ver1.0.g009420.m01	VITVpiDVIT2027_v1.0.hap1.chr01	8668211	8669036	-	198	bHLH_IRO3;HLH	CC	AT1G10585.1	basic helix-loop-helix (bHLH) DNA-binding superfamily protein	Vitvi05_01chr01g11590_t001	VIT_01s0026g00010.t01	No hit	No hit	-	-	-	-	-	-	-
VITVpiDVIT2027_v1.0.hap1.chr01.ver1.0.g009430.m01	VITVpiDVIT2027_v1.0.hap1.chr01	8698979	8699753	-	189	bHLH_IRO3;HLH	CC	AT1G10585.1	basic helix-loop-helix (bHLH) DNA-binding superfamily protein	Vitvi05_01chr01g11610_t001	VIT_01s0026g00010.t01	No hit	No hit	-	-	-	-	-	-	-
VITVpiDVIT2027_v1.0.hap1.chr01.ver1.0.g009440.m01	VITVpiDVIT2027_v1.0.hap1.chr01	8737271	8737988	+	178	bHLH_INO2;DUF722;HLH	CC	AT1G10586.1	basic helix-loop-helix (bHLH) DNA-binding superfamily protein	Vitvi05_01chr01g11620_t002	VIT_01s0026g00010.t01	No hit	No hit	-	-	-	-	-	-	-
VITVpiDVIT2027_v1.0.hap1.chr01.ver1.0.g009440.m02	VITVpiDVIT2027_v1.0.hap1.chr01	8737271	8737988	+	187	bHLH_INO2;DUF722;HLH	CC	AT1G10586.1	basic helix-loop-helix (bHLH) DNA-binding superfamily protein	Vitvi05_01chr01g11620_t001	VIT_01s0026g00010.t01	No hit	No hit	-	-	-	-	-	-	-
VITVpiDVIT2027_v1.0.hap1.chr01.ver1.0.g009450.m01	VITVpiDVIT2027_v1.0.hap1.chr01	8751600	8752339	+	168	HLH	CC	AT1G10586.1	basic helix-loop-helix (bHLH) DNA-binding superfamily protein	Vitvi05_01chr01g11630_t001	VIT_01s0026g00010.t01	No hit	No hit	-	-	-	-	-	-	-
VITVpiDVIT2027_v1.0.hap1.chr01.ver1.0.g009460.m01	VITVpiDVIT2027_v1.0.hap1.chr01	8797737	8798531	+	176	HLH	CC	AT1G10585.1	basic helix-loop-helix (bHLH) DNA-binding superfamily protein	Vitvi05_01chr01g11660_t001	VIT_01s0026g00010.t01	No hit	No hit	-	-	-	-	-	-	-
VITVpiDVIT2027_v1.0.hap1.chr01.ver1.0.g009470.m01	VITVpiDVIT2027_v1.0.hap1.chr01	8837550	8839233	+	236	-	-	-	-	-	-	-	-	-	-	-	-	-	-	-
VITVpiDVIT2027_v1.0.hap1.chr01.ver1.0.g009480.m01	VITVpiDVIT2027_v1.0.hap1.chr01	8839351	8840037	+	185	-	-	-	-	-	-	-	-	-	-	-	-	-	-	-
VITVpiDVIT2027_v1.0.hap1.chr01.ver1.0.g009490.m01	VITVpiDVIT2027_v1.0.hap1.chr01	8853450	8854184	-	244	-	-	-	-	-	-	-	-	-	-	-	-	-	-	-
VITVpiDVIT2027_v1.0.hap1.chr01.ver1.0.g009500.m01	VITVpiDVIT2027_v1.0.hap1.chr01	8880337	8881127	+	175	HLH	CC	AT1G10586.1	basic helix-loop-helix (bHLH) DNA-binding superfamily protein	Vitvi05_01chr01g11670_t001	VIT_01s0026g00010.t01	No hit	No hit	-	-	-	-	-	-	-
VITVpiDVIT2027_v1.0.hap1.chr01.ver1.0.g009510.m01	VITVpiDVIT2027_v1.0.hap1.chr01	8910324	8911115	+	175	HLH	CC	AT1G10586.1	basic helix-loop-helix (bHLH) DNA-binding superfamily protein	Vitvi05_01chr01g11670_t001	VIT_01s0026g00010.t01	No hit	No hit	-	-	-	-	-	-	-
VITVpiDVIT2027_v1.0.hap1.chr01.ver1.0.g009520.m01	VITVpiDVIT2027_v1.0.hap1.chr01	8923176	8926290	+	232	-	-	-	-	-	-	-	-	-	-	-	-	-	-	-
VITVpiDVIT2027_v1.0.hap1.chr01.ver1.0.g009530.m01	VITVpiDVIT2027_v1.0.hap1.chr01	8953112	8953697	+	170	-	-	-	-	Vitvi05_01chr16g21850_t001	-	-	-	-	-	-	-	-	-	-
VITVpiDVIT2027_v1.0.hap1.chr01.ver1.0.g009540.m01	VITVpiDVIT2027_v1.0.hap1.chr01	8962089	8962503	+	74	-	-	-	-	Vitvi05_01chr16g21850_t001	-	-	-	-	-	-	-	-	-	-
VITVpiDVIT2027_v1.0.hap1.chr01.ver1.0.g009550.m01	VITVpiDVIT2027_v1.0.hap1.chr01	8988130	8990861	+	593	DUF6857;DUF936	-	AT1G23790.1	dicer-like protein (DUF936)	Vitvi05_01chr01g11720_t001	VIT_01s0026g00030.t01	Unknown protein	Unknown	-	-	-	-	-	-	-
VITVpiDVIT2027_v1.0.hap1.chr01.ver1.0.g009560.m01	VITVpiDVIT2027_v1.0.hap1.chr01	8993689	8998842	+	584	Beta-prop_EML;Beta-prop_TEP1_2nd;Beta-prop_TEP1_C;EIF3I;WD40;WD40_CDC20-Fz;WD40_MABP1-WDR62_2nd;WD40_Prp19;WD40_WDHD1_1st;WDR55	CC	AT1G10580.1	Transducin/WD40 repeat-like superfamily protein	Vitvi05_01chr01g11730_t001	VIT_01s0026g00040.t01	Pre-mRNA-processing factor 17	Metabolism.Primary metabolism.Nucleobase, nucleoside, nucleotide, nucleic acid metabolism.Nucleic acid metabolism.RNA metabolism.RNA processing.mRNA processing.mRNA splicing	-	-	-	-	-	-	-
VITVpiDVIT2027_v1.0.hap1.chr01.ver1.0.g009570.m01	VITVpiDVIT2027_v1.0.hap1.chr01	9001084	9003708	+	437	DUF5703;Fer4_12;Radical_SAM	-	AT1G60230.1	Radical SAM superfamily protein	Vitvi05_01chr01g11740_t002	VIT_01s0026g00050.t01	Radical SAM domain-containing	Unclear	-	-	-	-	-	-	-
VITVpiDVIT2027_v1.0.hap1.chr01.ver1.0.g009570.m02	VITVpiDVIT2027_v1.0.hap1.chr01	9001084	9003708	+	456	Fer4_12;Radical_SAM	-	AT1G60230.1	Radical SAM superfamily protein	Vitvi05_01chr01g11740_t001	VIT_17s0000g09830.t01	Radical SAM domain-containing	Unclear	-	-	-	-	-	-	-
VITVpiDVIT2027_v1.0.hap1.chr01.ver1.0.g009580.m01	VITVpiDVIT2027_v1.0.hap1.chr01	9004515	9004886	-	75	-	-	-	-	-	-	-	-	-	-	-	-	-	-	-
VITVpiDVIT2027_v1.0.hap1.chr01.ver1.0.g009590.m01	VITVpiDVIT2027_v1.0.hap1.chr01	9005213	9011968	+	518	HD	-	AT5G40270.1	HD domain-containing metal-dependent phosphohydrolase family protein	Vitvi05_01chr01g11780_t001	VIT_14s0066g01390.t01	Metal-dependent phosphohydrolase HD domain-containing protein	Unclassified	-	-	-	-	-	-	-
VITVpiDVIT2027_v1.0.hap1.chr01.ver1.0.g009590.m02	VITVpiDVIT2027_v1.0.hap1.chr01	9005213	9011712	+	472	HD	-	AT5G40270.1	HD domain-containing metal-dependent phosphohydrolase family protein	Vitvi05_01chr01g11780_t002	VIT_14s0066g01390.t01	Metal-dependent phosphohydrolase HD domain-containing protein	Unclassified	-	-	-	-	-	-	-
VITVpiDVIT2027_v1.0.hap1.chr01.ver1.0.g009600.m01	VITVpiDVIT2027_v1.0.hap1.chr01	9013364	9061446	-	633	Peptidase_C48	-	AT1G60220.1	UB-like protease 1D	Vitvi05_01chr01g11790_t001	VIT_01s0026g00130.t01	Ulp1 protease family	Metabolism.Primary metabolism.Protein metabolism and modification.Proteolysis.Peptidase-mediated proteolysis	-	-	-	-	-	-	-
VITVpiDVIT2027_v1.0.hap1.chr01.ver1.0.g009610.m01	VITVpiDVIT2027_v1.0.hap1.chr01	9073293	9095443	+	958	PWI;RRM_1	CC	AT1G60200.1	splicing factor PWI domain-containing protein / RNA recognition motif (RRM)-containing protein	Vitvi05_01chr01g11860_t002	VIT_01s0026g00140.t01	RNA-binding protein 25	Metabolism.Primary metabolism.Nucleobase, nucleoside, nucleotide, nucleic acid metabolism.Nucleic acid metabolism.RNA metabolism.RNA processing.mRNA processing.mRNA splicing	Metabolism.Primary metabolism.Protein metabolism and modification.Protein folding	-	-	-	-	-	-
VITVpiDVIT2027_v1.0.hap1.chr01.ver1.0.g009610.m02	VITVpiDVIT2027_v1.0.hap1.chr01	9073300	9095443	+	776	PWI;RRM_1	CC	AT1G60200.4	splicing factor PWI domain-containing protein / RNA recognition motif (RRM)-containing protein	Vitvi05_01chr01g11860_t002	VIT_01s0026g00140.t01	RNA-binding protein 25	Metabolism.Primary metabolism.Nucleobase, nucleoside, nucleotide, nucleic acid metabolism.Nucleic acid metabolism.RNA metabolism.RNA processing.mRNA processing.mRNA splicing	Metabolism.Primary metabolism.Protein metabolism and modification.Protein folding	-	-	-	-	-	-
VITVpiDVIT2027_v1.0.hap1.chr01.ver1.0.g009610.m03	VITVpiDVIT2027_v1.0.hap1.chr01	9073340	9095443	+	776	PWI;RRM_1	CC	AT1G60200.4	splicing factor PWI domain-containing protein / RNA recognition motif (RRM)-containing protein	Vitvi05_01chr01g11860_t002	VIT_01s0026g00140.t01	RNA-binding protein 25	Metabolism.Primary metabolism.Nucleobase, nucleoside, nucleotide, nucleic acid metabolism.Nucleic acid metabolism.RNA metabolism.RNA processing.mRNA processing.mRNA splicing	Metabolism.Primary metabolism.Protein metabolism and modification.Protein folding	-	-	-	-	-	-
VITVpiDVIT2027_v1.0.hap1.chr01.ver1.0.g009610.m04	VITVpiDVIT2027_v1.0.hap1.chr01	9073345	9095443	+	776	PWI;RRM_1	CC	AT1G60200.4	splicing factor PWI domain-containing protein / RNA recognition motif (RRM)-containing protein	Vitvi05_01chr01g11860_t002	VIT_01s0026g00140.t01	RNA-binding protein 25	Metabolism.Primary metabolism.Nucleobase, nucleoside, nucleotide, nucleic acid metabolism.Nucleic acid metabolism.RNA metabolism.RNA processing.mRNA processing.mRNA splicing	Metabolism.Primary metabolism.Protein metabolism and modification.Protein folding	-	-	-	-	-	-
VITVpiDVIT2027_v1.0.hap1.chr01.ver1.0.g009620.m01	VITVpiDVIT2027_v1.0.hap1.chr01	9096861	9113730	-	2123	Bromodomain;DDT;FYRN;PHD;WHIM1;WSD	CC	-	-	Vitvi05_01chr01g11870_t001	VIT_01s0026g00150.t01	Methyl-CPG-binding Domain 9 MBD9	Development.Reproductive development.Flower development	Regulation overview.Regulation of gene expression.Regulation of transcription.Transcription factor.PHD family transcription factor	Cellular process.Cellular component organization and biogenesis.Nucleus.Chromosome organization and biogenesis.Chromatin organization	Regulation overview.Regulation of gene expression.Epigenetic regulation of gene expression	-	-	-	-
VITVpiDVIT2027_v1.0.hap1.chr01.ver1.0.g009630.m01	VITVpiDVIT2027_v1.0.hap1.chr01	9115515	9118569	-	417	COX6C;Nucleoside_tran	-	AT1G70330.1	equilibrative nucleotide transporter 1	Vitvi05_01chr01g11880_t001	VIT_01s0026g00170.t01	Equilibrative nucleoside transporter (ENT1)	Signaling.Hormone Signaling.Cytokinin Signaling.Cytokinin metabolism.Cytokinin biosynthesis	Transport overview.Electrochemical Potential-driven Transporters.Porters.Equilibrative Nucleoside Transporter	Signaling.Hormone Signaling.Cytokinin Signaling.Cytokinin transport	Transport overview.Macromolecule transport.Nucleotide transport	-	-	-	-
VITVpiDVIT2027_v1.0.hap1.chr01.ver1.0.g009640.m01	VITVpiDVIT2027_v1.0.hap1.chr01	9127475	9130451	+	588	Pkinase;PK_Tyr_Ser-Thr;SPARK	-	-	-	Vitvi05_01chr01g11900_t001	VIT_01s0026g00180.t01	Serine/threonine kinase protein	Signaling.Signaling pathway.Protein kinase	-	-	-	-	-	-	-
VITVpiDVIT2027_v1.0.hap1.chr01.ver1.0.g009650.m01	VITVpiDVIT2027_v1.0.hap1.chr01	9130754	9132805	-	683	Arm;ARM_ARMC5;U-box;U3snoRNP10;V-ATPase_H_N;zf-C3HC4_2;zf-C3HC4_4;zf-Nse;zf-RING_UBOX	-	AT1G60190.1	ARM repeat superfamily protein	Vitvi05_01chr01g11910_t001	VIT_01s0026g00190.t01	Armadillo/beta-catenin repeat	Unknown	-	-	-	-	-	-	-
VITVpiDVIT2027_v1.0.hap1.chr01.ver1.0.g009660.m01	VITVpiDVIT2027_v1.0.hap1.chr01	9146239	9147460	+	313	Glyco_hydro_16;XET_C	-	AT1G10550.1	xyloglucan:xyloglucosyl transferase 33	Vitvi05_01chr01g11940_t001	VIT_01s0026g00200.t01	Xyloglucan endotransglucosylase/hydrolase 28	Cellular process.Cellular component organization and biogenesis.Cell wall organization and biogenesis.Cell wall metabolism.Cell wall modification.Xyloglucan modification	-	-	-	-	-	-	-
VITVpiDVIT2027_v1.0.hap1.chr01.ver1.0.g009670.m01	VITVpiDVIT2027_v1.0.hap1.chr01	9148298	9150738	-	328	Aldedh	-	-	-	Vitvi05_01chr01g11950_t003	VIT_01s0137g00080.t01	Aldehyde dehydrogenase (NAD+)	Metabolism.Primary metabolism.Carbohydrate metabolism.Glycolysis Gluconeogenesis	Metabolism.Primary metabolism.Lipid metabolism.Fatty acid metabolism	Metabolism.Primary metabolism.Amino acid metabolism.Arginine and proline metabolism.Urea cycle	Metabolism.Primary metabolism.Amino acid metabolism.Valine, leucine, and isoleucine metabolism.Valine, leucine, and isoleucine catabolism	Metabolism.Primary metabolism.Amino acid metabolism.Beta-Alanine metabolism	Metabolism.Primary metabolism.Lipid metabolism.Glycerolipid metabolism	Metabolism.Primary metabolism.Carbohydrate metabolism.Monosaccharide metabolism.Pyruvate metabolism	-
VITVpiDVIT2027_v1.0.hap1.chr01.ver1.0.g009680.m01	VITVpiDVIT2027_v1.0.hap1.chr01	9161002	9165714	-	538	Aldedh	-	AT3G48000.1	aldehyde dehydrogenase 2B4	Vitvi05_01chr01g11970_t001	VIT_01s0026g00220.t01	Aldehyde dehydrogenase 1 precursor	Metabolism.Primary metabolism.Carbohydrate metabolism.Glycolysis Gluconeogenesis	Metabolism.Primary metabolism.Lipid metabolism.Fatty acid metabolism	Metabolism.Primary metabolism.Amino acid metabolism.Arginine and proline metabolism.Urea cycle	Metabolism.Primary metabolism.Amino acid metabolism.Valine, leucine, and isoleucine metabolism.Valine, leucine, and isoleucine catabolism	Metabolism.Primary metabolism.Amino acid metabolism.Beta-Alanine metabolism	Metabolism.Primary metabolism.Lipid metabolism.Glycerolipid metabolism	Metabolism.Primary metabolism.Carbohydrate metabolism.Monosaccharide metabolism.Pyruvate metabolism	-
VITVpiDVIT2027_v1.0.hap1.chr01.ver1.0.g009690.m01	VITVpiDVIT2027_v1.0.hap1.chr01	9167601	9183337	-	489	Nop;Prp31_C	-	AT1G60170.1	pre-mRNA processing ribonucleoprotein binding region-containing protein	Vitvi05_01chr01g11980_t001	VIT_01s0026g00230.t01	U4/U6 small nuclear ribonucleoprotein PRP31	Metabolism.Primary metabolism.Nucleobase, nucleoside, nucleotide, nucleic acid metabolism.Nucleic acid metabolism.RNA metabolism.RNA processing.mRNA processing.mRNA splicing	Metabolism.Primary metabolism.Protein metabolism and modification.Protein folding	-	-	-	-	-	-
VITVpiDVIT2027_v1.0.hap1.chr01.ver1.0.g009700.m01	VITVpiDVIT2027_v1.0.hap1.chr01	9193808	9198411	+	313	Methyltransf_25;Methyltransf_30;MTS;Spermine_synth;Spermine_synt_N	-	AT1G23820.1	spermidine synthase	Vitvi05_01chr01g11990_t001	VIT_01s0026g00240.t01	Spermidine synthase	Metabolism.Primary metabolism.Amino acid metabolism.Arginine and proline metabolism.Urea cycle	Metabolism.Primary metabolism.Amino acid metabolism.Methionine metabolism	Metabolism.Secondary metabolism.Polyamine metabolism.Polyamine biosynthesis	-	-	-	-	-
VITVpiDVIT2027_v1.0.hap1.chr01.ver1.0.g009710.m01	VITVpiDVIT2027_v1.0.hap1.chr01	9199365	9201612	-	190	-	-	-	-	-	-	-	-	-	-	-	-	-	-	-
VITVpiDVIT2027_v1.0.hap1.chr01.ver1.0.g009720.m01	VITVpiDVIT2027_v1.0.hap1.chr01	9202816	9203772	-	318	-	-	AT1G23850.1	transmembrane protein	Vitvi05_01chr02g09340_t001	VIT_00s0809g00010.t01	Unknown	Unknown	-	-	-	-	-	-	-
VITVpiDVIT2027_v1.0.hap1.chr01.ver1.0.g009730.m01	VITVpiDVIT2027_v1.0.hap1.chr01	9206909	9207423	-	148	-	-	-	-	-	-	-	-	-	-	-	-	-	-	-
VITVpiDVIT2027_v1.0.hap1.chr01.ver1.0.g009740.m01	VITVpiDVIT2027_v1.0.hap1.chr01	9213551	9214477	-	308	-	-	-	-	Vitvi05_01chr01g12030_t001	VIT_14s0066g01570.t01	Unknown protein	Unknown	-	-	-	-	-	-	-
VITVpiDVIT2027_v1.0.hap1.chr01.ver1.0.g009750.m01	VITVpiDVIT2027_v1.0.hap1.chr01	9213551	9214477	+	134	-	-	-	-	-	-	-	-	-	-	-	-	-	-	-
VITVpiDVIT2027_v1.0.hap1.chr01.ver1.0.g009760.m01	VITVpiDVIT2027_v1.0.hap1.chr01	9215705	9224588	-	183	RRM_1;zf-CCHC	-	AT2G24590.1	RNA recognition motif and CCHC-type zinc finger domains containing protein	Vitvi05_01chr01g12040_t002	VIT_01s0026g00250.t01	Splicing factor	Metabolism.Primary metabolism.Nucleobase, nucleoside, nucleotide, nucleic acid metabolism.Nucleic acid metabolism.RNA metabolism.RNA processing.mRNA processing.mRNA splicing	-	-	-	-	-	-	-
VITVpiDVIT2027_v1.0.hap1.chr01.ver1.0.g009770.m01	VITVpiDVIT2027_v1.0.hap1.chr01	9247360	9261044	+	779	K_trans;K_trans_C	-	AT1G70300.1	K+ uptake permease 6	Vitvi05_01chr01g12060_t001	VIT_01s0026g00270.t01	K+ uptake permease 6	Transport overview.Electrochemical Potential-driven Transporters.Porters.K+ uptake porter (aka permease)	Transport overview.Ion transport.Cation transport.Potassium transport	-	-	-	-	-	-
VITVpiDVIT2027_v1.0.hap1.chr01.ver1.0.g009780.m01	VITVpiDVIT2027_v1.0.hap1.chr01	9266367	9272764	+	857	Glyco_transf_20;Trehalose_PPase	-	AT1G23870.1	trehalose-phosphatase/synthase 9	Vitvi05_01chr01g12100_t002	VIT_01s0026g00280.t01	Trehalose 6-phosphate synthase	Metabolism.Primary metabolism.Carbohydrate metabolism.Polysaccharide metabolism.Starch and sucrose metabolism	Metabolism.Primary metabolism.Carbohydrate metabolism.Oligosaccharide metabolism.Trehalose metabolism	-	-	-	-	-	-
VITVpiDVIT2027_v1.0.hap1.chr01.ver1.0.g009780.m02	VITVpiDVIT2027_v1.0.hap1.chr01	9269498	9272398	+	860	Glyco_transf_20;Trehalose_PPase	-	AT1G23870.1	trehalose-phosphatase/synthase 9	Vitvi05_01chr01g12100_t001	VIT_01s0026g00280.t01	Trehalose 6-phosphate synthase	Metabolism.Primary metabolism.Carbohydrate metabolism.Polysaccharide metabolism.Starch and sucrose metabolism	Metabolism.Primary metabolism.Carbohydrate metabolism.Oligosaccharide metabolism.Trehalose metabolism	-	-	-	-	-	-
VITVpiDVIT2027_v1.0.hap1.chr01.ver1.0.g009790.m01	VITVpiDVIT2027_v1.0.hap1.chr01	9268649	9268933	-	94	-	-	-	-	-	-	-	-	-	-	-	-	-	-	-
VITVpiDVIT2027_v1.0.hap1.chr01.ver1.0.g009800.m01	VITVpiDVIT2027_v1.0.hap1.chr01	9280943	9281134	-	63	-	-	-	-	-	-	-	-	-	-	-	-	-	-	-
VITVpiDVIT2027_v1.0.hap1.chr01.ver1.0.g009810.m01	VITVpiDVIT2027_v1.0.hap1.chr01	9281181	9283055	-	143	-	-	-	-	-	VIT_01s0026g00290.t01	No hit	No hit	-	-	-	-	-	-	-
VITVpiDVIT2027_v1.0.hap1.chr01.ver1.0.g009820.m01	VITVpiDVIT2027_v1.0.hap1.chr01	9283132	9286825	+	97	-	-	-	-	-	-	-	-	-	-	-	-	-	-	-
VITVpiDVIT2027_v1.0.hap1.chr01.ver1.0.g009830.m01	VITVpiDVIT2027_v1.0.hap1.chr01	9299817	9301040	+	407	DUF4834;Neurensin;Trm112p;zf-ANAPC11;zf-C3HC4;zf-C3HC4_2;zf-C3HC4_3;zf-rbx1;zf-RING_11;zf-RING_16;zf-RING_2;zf-RING_5;zf-RING_UBOX	-	AT5G40250.1	RING/U-box superfamily protein	Vitvi05_01chr01g12160_t001	VIT_01s0026g00300.t01	Zinc finger (C3HC4-type ring finger)	Regulation overview.Regulation of gene expression.Regulation of transcription.Transcription factor.Zinc finger C3HC4 family transcription factor	-	-	-	-	-	-	-
VITVpiDVIT2027_v1.0.hap1.chr01.ver1.0.g009840.m01	VITVpiDVIT2027_v1.0.hap1.chr01	9303391	9328100	-	878	Adaptin_N;Alpha_adaptinC2;Cnd1;INTS1_R4	-	AT1G60070.1	Adaptor protein complex AP-1%2C gamma subunit	Vitvi05_01chr01g12170_t001	VIT_01s0026g00310.t01	Adaptor protein complex AP-1, gamma 1 subunit	Transport overview.Macromolecule transport.Protein transport.Protein coat	Cellular process.Cellular transport.Protein trafficking.Vesicle-mediated trafficking	-	-	-	-	-	-
VITVpiDVIT2027_v1.0.hap1.chr01.ver1.0.g009850.m01	VITVpiDVIT2027_v1.0.hap1.chr01	9321959	9322303	+	114	-	-	-	-	Vitvi05_01chr01g12180_t001	-	-	-	-	-	-	-	-	-	-
VITVpiDVIT2027_v1.0.hap1.chr01.ver1.0.g009860.m01	VITVpiDVIT2027_v1.0.hap1.chr01	9341420	9344461	+	438	NHL;SBBP	-	AT1G23890.2	NHL domain-containing protein	Vitvi05_01chr01g12190_t001	VIT_01s0026g00320.t01	NHL repeat-containing protein	Unknown	-	-	-	-	-	-	-
VITVpiDVIT2027_v1.0.hap1.chr01.ver1.0.g009870.m01	VITVpiDVIT2027_v1.0.hap1.chr01	9345567	9349501	-	491	NHL	-	AT1G70280.2	NHL domain-containing protein	Vitvi05_01chr01g12200_t001	VIT_01s0026g00330.t01	NHL repeat-containing protein	Unknown	-	-	-	-	-	-	-
VITVpiDVIT2027_v1.0.hap1.chr01.ver1.0.g009880.m01	VITVpiDVIT2027_v1.0.hap1.chr01	9350972	9381644	+	686	HGTP_anticodon;TGS;tRNA-synt_2b;tRNA_SAD	-	AT5G26830.1	Threonyl-tRNA synthetase	Vitvi05_01chr01g12210_t002	VIT_01s0026g00340.t01	Threonyl-tRNA synthetase	Metabolism.Primary metabolism.Amino acid metabolism.Glycine, serine, and threonine metabolism	Metabolism.Primary metabolism.Nucleobase, nucleoside, nucleotide, nucleic acid metabolism.Nucleic acid metabolism.RNA metabolism.tRNA metabolism.tRNA processing	Metabolism.Primary metabolism.Protein metabolism and modification.Protein synthesis.Translation.Amino acid activation	-	-	-	-	-
VITVpiDVIT2027_v1.0.hap1.chr01.ver1.0.g009890.m01	VITVpiDVIT2027_v1.0.hap1.chr01	9382861	9384558	-	346	bHLH-MYC_N	-	AT1G60060.1	Serine/threonine-protein kinase WNK (With No Lysine)-like protein	Vitvi05_01chr01g12250_t001	VIT_01s0026g00350.t01	Basic helix-loop-helix (bHLH) family	Regulation overview.Regulation of gene expression.Regulation of transcription.Transcription factor.bHLH family transcription factor	-	-	-	-	-	-	-
VITVpiDVIT2027_v1.0.hap1.chr01.ver1.0.g009900.m01	VITVpiDVIT2027_v1.0.hap1.chr01	9413043	9415449	+	348	DUF4233;EamA	-	AT3G28050.1	nodulin MtN21 /EamA-like transporter family protein	Vitvi05_01chr01g12280_t001	VIT_01s0026g00360.t01	Nodulin MtN21 family	Transport overview.Electrochemical Potential-driven Transporters.Porters.Drug/Metabolite Transporter.Plant Drug/Metabolite Exporter	-	-	-	-	-	-	-
VITVpiDVIT2027_v1.0.hap1.chr01.ver1.0.g009910.m01	VITVpiDVIT2027_v1.0.hap1.chr01	9422934	9423470	-	130	-	-	-	-	-	-	-	-	-	-	-	-	-	-	-
VITVpiDVIT2027_v1.0.hap1.chr01.ver1.0.g009920.m01	VITVpiDVIT2027_v1.0.hap1.chr01	9423602	9426325	+	351	EamA	-	AT3G28050.1	nodulin MtN21 /EamA-like transporter family protein	Vitvi05_01chr01g12410_t001	VIT_01s0026g00490.t01	Nodulin	Response to stimulus.Stress response.Biotic stress response	-	-	-	-	-	-	-
VITVpiDVIT2027_v1.0.hap1.chr01.ver1.0.g009930.m01	VITVpiDVIT2027_v1.0.hap1.chr01	9442259	9447504	+	350	EamA	-	AT5G40210.1	nodulin MtN21 /EamA-like transporter family protein	Vitvi05_01chr01g12280_t001	VIT_01s0026g00520.t01	Nodulin MtN21 family	Transport overview.Electrochemical Potential-driven Transporters.Porters.Drug/Metabolite Transporter.Plant Drug/Metabolite Exporter	-	-	-	-	-	-	-
VITVpiDVIT2027_v1.0.hap1.chr01.ver1.0.g009940.m01	VITVpiDVIT2027_v1.0.hap1.chr01	9456610	9460858	+	346	EamA	-	AT5G40210.1	nodulin MtN21 /EamA-like transporter family protein	Vitvi05_01chr01g12460_t001	VIT_01s0026g00530.t01	Nodulin MtN21 family	Transport overview.Electrochemical Potential-driven Transporters.Porters.Drug/Metabolite Transporter.Plant Drug/Metabolite Exporter	-	-	-	-	-	-	-
VITVpiDVIT2027_v1.0.hap1.chr01.ver1.0.g009950.m01	VITVpiDVIT2027_v1.0.hap1.chr01	9463914	9467451	+	356	DUF1435;EamA	-	AT3G28050.1	nodulin MtN21 /EamA-like transporter family protein	Vitvi05_01chr01g12470_t001	VIT_01s0026g00540.t01	Nodulin MtN21 family	Transport overview.Electrochemical Potential-driven Transporters.Porters.Drug/Metabolite Transporter.Plant Drug/Metabolite Exporter	-	-	-	-	-	-	-
VITVpiDVIT2027_v1.0.hap1.chr01.ver1.0.g009960.m01	VITVpiDVIT2027_v1.0.hap1.chr01	9470439	9474232	+	360	EamA	-	AT1G70260.1	nodulin MtN21 /EamA-like transporter family protein	Vitvi05_01chr01g12480_t001	VIT_01s0026g00550.t01	Nodulin MtN21 family	Transport overview.Electrochemical Potential-driven Transporters.Porters.Drug/Metabolite Transporter.Plant Drug/Metabolite Exporter	-	-	-	-	-	-	-
VITVpiDVIT2027_v1.0.hap1.chr01.ver1.0.g009970.m01	VITVpiDVIT2027_v1.0.hap1.chr01	9501053	9502284	-	153	Bet_v_1;Polyketide_cyc2	-	AT1G24020.2	MLP-like protein 423	Vitvi05_01chr01g12490_t001	VIT_01s0026g00570.t01	Bet v I allergen	Response to stimulus.Stress response.Biotic stress response	-	-	-	-	-	-	-
VITVpiDVIT2027_v1.0.hap1.chr01.ver1.0.g009980.m01	VITVpiDVIT2027_v1.0.hap1.chr01	9505954	9508239	+	353	Pkinase;PK_Tyr_Ser-Thr	-	AT1G24030.2	Protein kinase superfamily protein	Vitvi05_01chr01g12500_t001	VIT_01s0026g00580.t01	Receptor protein kinase	Signaling.Signaling pathway.Protein kinase	-	-	-	-	-	-	-
VITVpiDVIT2027_v1.0.hap1.chr01.ver1.0.g009990.m01	VITVpiDVIT2027_v1.0.hap1.chr01	9509961	9517655	-	309	Acetyltransf_1;Acetyltransf_7;FR47	-	AT1G24040.3	Acyl-CoA N-acyltransferases (NAT) superfamily protein	Vitvi05_01chr01g12520_t001	-	-	-	-	-	-	-	-	-	-
VITVpiDVIT2027_v1.0.hap1.chr01.ver1.0.g010000.m01	VITVpiDVIT2027_v1.0.hap1.chr01	9524840	9525139	-	99	-	-	-	-	Vitvi05_01chr01g12530_t001	-	-	-	-	-	-	-	-	-	-
VITVpiDVIT2027_v1.0.hap1.chr01.ver1.0.g010010.m01	VITVpiDVIT2027_v1.0.hap1.chr01	9533190	9543591	+	630	LRR_4;LRR_6	-	AT1G10510.1	RNI-like superfamily protein	Vitvi05_01chr01g12540_t001	VIT_01s0026g00610.t01	Peroxidase	Metabolism.Primary metabolism.Amino acid metabolism.Aromatic amino acid metabolism.Phenylalanine metabolism.Phenylalanine biosynthesis	Metabolism.Cellular metabolism.Methane metabolism	Response to stimulus.Stress response.Abiotic stress response.Oxidative stress response	-	-	-	-	-
VITVpiDVIT2027_v1.0.hap1.chr01.ver1.0.g010010.m02	VITVpiDVIT2027_v1.0.hap1.chr01	9533203	9543742	+	611	LRR_4;LRR_6	-	AT1G10510.1	RNI-like superfamily protein	Vitvi05_01chr01g12540_t001	VIT_01s0026g00610.t01	Peroxidase	Metabolism.Primary metabolism.Amino acid metabolism.Aromatic amino acid metabolism.Phenylalanine metabolism.Phenylalanine biosynthesis	Metabolism.Cellular metabolism.Methane metabolism	Response to stimulus.Stress response.Abiotic stress response.Oxidative stress response	-	-	-	-	-
VITVpiDVIT2027_v1.0.hap1.chr01.ver1.0.g010020.m01	VITVpiDVIT2027_v1.0.hap1.chr01	9544975	9545163	-	62	-	-	-	-	-	-	-	-	-	-	-	-	-	-	-
VITVpiDVIT2027_v1.0.hap1.chr01.ver1.0.g010030.m01	VITVpiDVIT2027_v1.0.hap1.chr01	9545802	9546424	+	107	GASA	-	AT1G22690.3	Gibberellin-regulated family protein	Vitvi05_01chr01g12550_t001	VIT_01s0026g00620.t01	LTCOR11	Signaling.Hormone Signaling.Gibberellic acid Signaling.Gibberellic acid-mediated Signaling pathway	Response to stimulus.Stress response.Abiotic stress response	-	-	-	-	-	-
VITVpiDVIT2027_v1.0.hap1.chr01.ver1.0.g010040.m01	VITVpiDVIT2027_v1.0.hap1.chr01	9559588	9561461	+	506	-	-	AT1G24100.1	UDP-glucosyl transferase 74B1	Vitvi05_01chr01g12560_t002	VIT_01s0026g00630.t01	N-hydroxythioamide S-beta-glucosyltransferase	Metabolism.Secondary metabolism.Primary amino acids derivated metabolism.Glucosinolate metabolism	-	-	-	-	-	-	-
VITVpiDVIT2027_v1.0.hap1.chr01.ver1.0.g010050.m01	VITVpiDVIT2027_v1.0.hap1.chr01	9570790	9571086	-	98	-	-	-	-	-	-	-	-	-	-	-	-	-	-	-
VITVpiDVIT2027_v1.0.hap1.chr01.ver1.0.g010060.m01	VITVpiDVIT2027_v1.0.hap1.chr01	9575403	9596221	-	593	DEAD;Helicase_C;ResIII	-	AT1G59990.2	DEA(D/H)-box RNA helicase family protein	Vitvi05_01chr01g12590_t002	VIT_01s0026g00640.t01	DEAD/DEAH box helicase (RH22)	Metabolism.Primary metabolism.Nucleobase, nucleoside, nucleotide, nucleic acid metabolism.Nucleic acid metabolism.RNA metabolism.RNA processing.mRNA processing.mRNA splicing	Transport overview.Primary Active Transporters.P-P-bond hydrolysis-driven transporters.Nuclear mRNA Exporter	-	-	-	-	-	-
VITVpiDVIT2027_v1.0.hap1.chr01.ver1.0.g010070.m01	VITVpiDVIT2027_v1.0.hap1.chr01	9596507	9604697	+	543	BRCT;DNA_pol_B_palm;DNA_pol_B_thumb;DNA_pol_lambd_f;HHH_8;NTP_transf_2	-	AT1G10520.1	DNA polymerase lambda (POLL)	Vitvi05_01chr01g12600_t002	VIT_01s0026g00650.t01	DNA polymerase lambda subunit	Metabolism.Primary metabolism.Nucleobase, nucleoside, nucleotide, nucleic acid metabolism.Nucleic acid metabolism.DNA metabolism.DNA replication	Metabolism.Primary metabolism.Nucleobase, nucleoside, nucleotide, nucleic acid metabolism.Nucleic acid metabolism.DNA metabolism.DNA recombination and repair.repair.Base excision repair	Metabolism.Primary metabolism.Nucleobase, nucleoside, nucleotide, nucleic acid metabolism.Nucleic acid metabolism.DNA metabolism.Non homologous end joining	-	-	-	-	-
VITVpiDVIT2027_v1.0.hap1.chr01.ver1.0.g010080.m01	VITVpiDVIT2027_v1.0.hap1.chr01	9617328	9620063	+	192	-	-	AT1G10522.2	Serine/Threonine-kinase	Vitvi05_01chr01g12610_t001	VIT_01s0026g00670.t01	Unknown protein	Unknown	-	-	-	-	-	-	-
VITVpiDVIT2027_v1.0.hap1.chr01.ver1.0.g010090.m01	VITVpiDVIT2027_v1.0.hap1.chr01	9621579	9623378	-	208	DCC1-like	-	AT1G24095.1	Putative thiol-disulfide oxidoreductase DCC	Vitvi05_01chr01g12620_t001	VIT_01s0026g00680.t01	RNase H domain-containing protein	Transposable elements viral and plasmid proteins.Protein from transposable element	-	-	-	-	-	-	-
VITVpiDVIT2027_v1.0.hap1.chr01.ver1.0.g010100.m01	VITVpiDVIT2027_v1.0.hap1.chr01	9625650	9642866	-	449	Cauli_VI;RNase_H;RVT_3	-	AT1G24090.1	RNase H family protein	Vitvi05_01chr01g12630_t001	VIT_01s0026g00690.t01	RNase H domain-containing protein	Transposable elements viral and plasmid proteins.Protein from transposable element	-	-	-	-	-	-	-
VITVpiDVIT2027_v1.0.hap1.chr01.ver1.0.g010110.m01	VITVpiDVIT2027_v1.0.hap1.chr01	9643573	9659122	-	615	-	CC	-	-	Vitvi05_01chr01g12650_t001	VIT_01s0026g00700.t01	RNA recognition motif (RRM)-containing protein	Unknown	-	-	-	-	-	-	-
VITVpiDVIT2027_v1.0.hap1.chr01.ver1.0.g010120.m01	VITVpiDVIT2027_v1.0.hap1.chr01	9651884	9653693	+	322	DUF4283	-	-	-	Vitvi05_01chr06g20960_t001	-	-	-	-	-	-	-	-	-	-
VITVpiDVIT2027_v1.0.hap1.chr01.ver1.0.g010130.m01	VITVpiDVIT2027_v1.0.hap1.chr01	9654233	9657760	+	786	RVT_1	-	-	-	Vitvi05_01chr16g06370_t001	VIT_14s0006g01190.t01	No hit	No hit	-	-	-	-	-	-	-
VITVpiDVIT2027_v1.0.hap1.chr01.ver1.0.g010140.m01	VITVpiDVIT2027_v1.0.hap1.chr01	9654233	9655122	+	90	-	-	-	-	Vitvi05_01chr08g04670_t001	-	-	-	-	-	-	-	-	-	-
VITVpiDVIT2027_v1.0.hap1.chr01.ver1.0.g010150.m01	VITVpiDVIT2027_v1.0.hap1.chr01	9659141	9661288	-	217	-	-	-	-	-	-	-	-	-	-	-	-	-	-	-
VITVpiDVIT2027_v1.0.hap1.chr01.ver1.0.g010160.m01	VITVpiDVIT2027_v1.0.hap1.chr01	9666858	9667758	-	131	-	-	-	-	-	-	-	-	-	-	-	-	-	-	-
VITVpiDVIT2027_v1.0.hap1.chr01.ver1.0.g010170.m01	VITVpiDVIT2027_v1.0.hap1.chr01	9667993	9670305	+	325	Cyclin_C;Cyclin_N	-	AT1G70210.1	CYCLIN D1%3B1	Vitvi05_01chr01g12680_t001	VIT_01s0026g00710.t01	Cyclin delta-2	Cellular process.Cell growth and death	Regulation overview.Regulation of cell cycle	-	-	-	-	-	-
VITVpiDVIT2027_v1.0.hap1.chr01.ver1.0.g010170.m02	VITVpiDVIT2027_v1.0.hap1.chr01	9668097	9670287	+	324	Cyclin_C;Cyclin_N	-	AT1G70210.1	CYCLIN D1%3B1	Vitvi05_01chr01g12680_t002	VIT_01s0026g00710.t01	Cyclin delta-2	Cellular process.Cell growth and death	Regulation overview.Regulation of cell cycle	-	-	-	-	-	-
VITVpiDVIT2027_v1.0.hap1.chr01.ver1.0.g010180.m01	VITVpiDVIT2027_v1.0.hap1.chr01	9675319	9685617	+	185	-	-	-	-	Vitvi05_01chr01g12690_t003	VIT_01s0026g00720.t01	Unknown protein	Unknown	-	-	-	-	-	-	-
VITVpiDVIT2027_v1.0.hap1.chr01.ver1.0.g010180.m02	VITVpiDVIT2027_v1.0.hap1.chr01	9675355	9685617	+	177	-	-	-	-	Vitvi05_01chr01g12690_t003	VIT_01s0026g00720.t01	Unknown protein	Unknown	-	-	-	-	-	-	-
VITVpiDVIT2027_v1.0.hap1.chr01.ver1.0.g010190.m01	VITVpiDVIT2027_v1.0.hap1.chr01	9685952	9686957	-	175	PADRE	-	AT1G60010.1	D-ribose-binding periplasmic protein	Vitvi05_01chr01g12700_t001	VIT_01s0026g00730.t01	Unknown protein	Unknown	-	-	-	-	-	-	-
VITVpiDVIT2027_v1.0.hap1.chr01.ver1.0.g010200.m01	VITVpiDVIT2027_v1.0.hap1.chr01	9693427	9695842	+	743	Transposase_28	CC	-	-	Vitvi05_01chr17g15640_t003	VIT_03s0180g00190.t01	No hit	No hit	-	-	-	-	-	-	-
VITVpiDVIT2027_v1.0.hap1.chr01.ver1.0.g010210.m01	VITVpiDVIT2027_v1.0.hap1.chr01	9695975	9699136	-	996	Integrase_H2C2;RNase_H;RT_RNaseH_2;rve;RVT_1;RVT_3	-	-	-	Vitvi05_01chr01g17630_t001	VIT_03s0132g00110.t01	Reverse transcriptase	Transposable elements viral and plasmid proteins.Protein from transposable element	-	-	-	-	-	-	-
VITVpiDVIT2027_v1.0.hap1.chr01.ver1.0.g010220.m01	VITVpiDVIT2027_v1.0.hap1.chr01	9699441	9699905	+	154	-	-	-	-	Vitvi05_01chr15g01260_t001	-	-	-	-	-	-	-	-	-	-
VITVpiDVIT2027_v1.0.hap1.chr01.ver1.0.g010230.m01	VITVpiDVIT2027_v1.0.hap1.chr01	9703033	9708555	-	541	Xan_ur_permease	-	AT5G62890.3	Xanthine/uracil permease family protein	Vitvi05_01chr01g12710_t001	VIT_01s0026g00740.t01	Nucleobase-ascorbate transporter 6 (NAT6)	Transport overview.Electrochemical Potential-driven Transporters.Porters.Nucleobase:Cation Symporter-2	Transport overview.Macromolecule transport.Nucleobase or ascorbate transport	-	-	-	-	-	-
VITVpiDVIT2027_v1.0.hap1.chr01.ver1.0.g010230.m02	VITVpiDVIT2027_v1.0.hap1.chr01	9703510	9708555	-	541	Xan_ur_permease	-	AT5G62890.3	Xanthine/uracil permease family protein	Vitvi05_01chr01g12710_t001	VIT_01s0026g00740.t01	Nucleobase-ascorbate transporter 6 (NAT6)	Transport overview.Electrochemical Potential-driven Transporters.Porters.Nucleobase:Cation Symporter-2	Transport overview.Macromolecule transport.Nucleobase or ascorbate transport	-	-	-	-	-	-
VITVpiDVIT2027_v1.0.hap1.chr01.ver1.0.g010240.m01	VITVpiDVIT2027_v1.0.hap1.chr01	9725984	9726379	-	131	-	-	-	-	Vitvi05_01chr01g12770_t001	-	-	-	-	-	-	-	-	-	-
VITVpiDVIT2027_v1.0.hap1.chr01.ver1.0.g010250.m01	VITVpiDVIT2027_v1.0.hap1.chr01	9727718	9729305	-	171	LSM12_LSM	-	-	-	Vitvi05_01chr01g12740_t001	-	-	-	-	-	-	-	-	-	-
VITVpiDVIT2027_v1.0.hap1.chr01.ver1.0.g010260.m01	VITVpiDVIT2027_v1.0.hap1.chr01	9738797	9804756	+	2230	-	-	AT3G05680.2	embryo defective 2016	Vitvi05_01chr01g12780_t001	VIT_01s0026g00800.t01	Unknown protein	Unknown	-	-	-	-	-	-	-
VITVpiDVIT2027_v1.0.hap1.chr01.ver1.0.g010270.m01	VITVpiDVIT2027_v1.0.hap1.chr01	9762088	9762450	+	120	-	-	-	-	Vitvi05_01chr01g12800_t002	-	-	-	-	-	-	-	-	-	-
VITVpiDVIT2027_v1.0.hap1.chr01.ver1.0.g010280.m01	VITVpiDVIT2027_v1.0.hap1.chr01	9819057	9819452	+	107	-	-	-	-	Vitvi05_01chr01g12850_t001	-	-	-	-	-	-	-	-	-	-
VITVpiDVIT2027_v1.0.hap1.chr01.ver1.0.g010290.m01	VITVpiDVIT2027_v1.0.hap1.chr01	9820266	9822493	+	439	PC-Esterase;PMR5N	-	AT1G70230.1	TRICHOME BIREFRINGENCE-LIKE 27	Vitvi05_01chr01g12860_t001	VIT_01s0026g00810.t01	Leaf senescence protein	Development.Senescence	-	-	-	-	-	-	-
VITVpiDVIT2027_v1.0.hap1.chr01.ver1.0.g010300.m01	VITVpiDVIT2027_v1.0.hap1.chr01	9852399	9857224	-	445	M20_dimer;Peptidase_M20	-	AT5G56660.1	IAA-leucine resistant (ILR)-like 2	Vitvi05_01chr01g12880_t001	VIT_16s0098g00770.t01	Auxin-amidohydrolase precursor	Signaling.Hormone Signaling.Auxin Signaling.Auxin metabolism.Auxin activation by conjugation hydrolysis	-	-	-	-	-	-	-
VITVpiDVIT2027_v1.0.hap1.chr01.ver1.0.g010310.m01	VITVpiDVIT2027_v1.0.hap1.chr01	9862695	9866105	-	444	M20_dimer;Peptidase_M20	-	AT1G51760.1	peptidase M20/M25/M40 family protein	Vitvi05_01chr01g12890_t001	VIT_16s0098g00770.t01	Auxin-amidohydrolase precursor	Signaling.Hormone Signaling.Auxin Signaling.Auxin metabolism.Auxin activation by conjugation hydrolysis	-	-	-	-	-	-	-
VITVpiDVIT2027_v1.0.hap1.chr01.ver1.0.g010320.m01	VITVpiDVIT2027_v1.0.hap1.chr01	9871672	9872700	+	342	peroxidase	-	AT5G47000.1	Peroxidase superfamily protein	Vitvi05_01chr01g12900_t001	VIT_01s0026g00830.t01	Peroxidase 65	Metabolism.Primary metabolism.Amino acid metabolism.Aromatic amino acid metabolism.Phenylalanine metabolism.Phenylalanine biosynthesis	Metabolism.Cellular metabolism.Methane metabolism	Response to stimulus.Stress response.Abiotic stress response.Oxidative stress response	-	-	-	-	-
VITVpiDVIT2027_v1.0.hap1.chr01.ver1.0.g010330.m01	VITVpiDVIT2027_v1.0.hap1.chr01	9875505	9895403	-	407	DnaJ	-	AT1G24120.1	ARG1-like 1	Vitvi05_01chr01g12910_t001	VIT_01s0026g00840.t01	ARL1 (ARG1-like 1)	Transport overview.Primary Active Transporters.P-P-bond hydrolysis-driven transporters.General Secretory Pathway (Sec)	Metabolism.Primary metabolism.Protein metabolism and modification.Protein folding.Chaperone-mediated protein folding.HSP-mediated protein folding.HSP-mediated protein folding co-chaperone	-	-	-	-	-	-
VITVpiDVIT2027_v1.0.hap1.chr01.ver1.0.g010340.m01	VITVpiDVIT2027_v1.0.hap1.chr01	9881555	9883642	+	695	DUF4283	-	-	-	Vitvi05_01chr07g13270_t001	-	-	-	-	-	-	-	-	-	-
VITVpiDVIT2027_v1.0.hap1.chr01.ver1.0.g010350.m01	VITVpiDVIT2027_v1.0.hap1.chr01	9908247	9908990	-	247	zf-C2H2;zf-C2H2_4;zf-C2H2_6	-	-	-	Vitvi05_01chr01g12920_t001	VIT_01s0026g00850.t01	Zinc finger protein 5	Regulation overview.Regulation of gene expression.Regulation of transcription.Transcription factor.C2H2 family transcription factor	-	-	-	-	-	-	-
VITVpiDVIT2027_v1.0.hap1.chr01.ver1.0.g010360.m01	VITVpiDVIT2027_v1.0.hap1.chr01	9912281	9912936	-	120	-	-	-	-	Vitvi05_01chr01g12930_t001	-	-	-	-	-	-	-	-	-	-
VITVpiDVIT2027_v1.0.hap1.chr01.ver1.0.g010370.m01	VITVpiDVIT2027_v1.0.hap1.chr01	9914590	9918763	-	334	SAM_1;SAM_2	-	-	-	Vitvi05_01chr01g12940_t001	VIT_01s0026g00860.t01	Sterile alpha motif (SAM) domain-containing	Unclear	-	-	-	-	-	-	-
VITVpiDVIT2027_v1.0.hap1.chr01.ver1.0.g010380.m01	VITVpiDVIT2027_v1.0.hap1.chr01	9985435	9986706	-	423	Beta-prop_EML_2;Beta-prop_SCAP;Beta-prop_TEP1_2nd;Beta-prop_TEP1_C;WD40;WD40_MABP1-WDR62_2nd;WD40_Prp19	-	AT1G24130.1	Transducin/WD40 repeat-like superfamily protein	Vitvi05_01chr01g12970_t001	VIT_01s0026g00880.t01	Transducin protein	Unclear	-	-	-	-	-	-	-
VITVpiDVIT2027_v1.0.hap1.chr01.ver1.0.g010390.m01	VITVpiDVIT2027_v1.0.hap1.chr01	9987063	9987398	+	111	-	-	-	-	-	-	-	-	-	-	-	-	-	-	-
VITVpiDVIT2027_v1.0.hap1.chr01.ver1.0.g010400.m01	VITVpiDVIT2027_v1.0.hap1.chr01	9996598	9998012	-	186	-	-	-	-	-	-	-	-	-	-	-	-	-	-	-
VITVpiDVIT2027_v1.0.hap1.chr01.ver1.0.g010410.m01	VITVpiDVIT2027_v1.0.hap1.chr01	9998331	9999452	-	373	Peptidase_M10;PG_binding_1;Reprolysin_3	-	AT1G59970.1	Matrixin family protein	Vitvi05_01chr01g12990_t001	VIT_01s0026g00900.t01	Metalloendoproteinase 1 precursor	Metabolism.Primary metabolism.Protein metabolism and modification.Proteolysis.Peptidase-mediated proteolysis.Metallopeptidase-mediated proteolysis	-	-	-	-	-	-	-
VITVpiDVIT2027_v1.0.hap1.chr01.ver1.0.g010420.m01	VITVpiDVIT2027_v1.0.hap1.chr01	9999515	10000214	+	115	-	-	-	-	-	-	-	-	-	-	-	-	-	-	-
VITVpiDVIT2027_v1.0.hap1.chr01.ver1.0.g010430.m01	VITVpiDVIT2027_v1.0.hap1.chr01	10037996	10038223	+	75	-	-	AT3G48180.1	CDP-diacylglycerol-glycerol-3-phosphate 3-phosphatidyltransferase	Vitvi05_01chr01g13000_t001	VIT_01s0026g00910.t01	Unknown	Unknown	-	-	-	-	-	-	-
VITVpiDVIT2027_v1.0.hap1.chr01.ver1.0.g010440.m01	VITVpiDVIT2027_v1.0.hap1.chr01	10040227	10052097	-	520	-	-	AT1G70160.1	zinc finger MYND domain protein	Vitvi05_01chr01g13010_t001	VIT_01s0026g00920.t01	Unknown protein	Unknown	-	-	-	-	-	-	-
VITVpiDVIT2027_v1.0.hap1.chr01.ver1.0.g010450.m01	VITVpiDVIT2027_v1.0.hap1.chr01	10069042	10099835	-	376	MSS51_C;zf-Mss51;zf-MYND	-	AT1G70150.1	zinc ion binding protein	Vitvi05_01chr01g13020_t002	VIT_01s0026g00930.t01	Zinc finger (MYND type)	Regulation overview.Regulation of gene expression.Regulation of transcription.Transcription factor.zf-MYND family transcription factor	-	-	-	-	-	-	-
VITVpiDVIT2027_v1.0.hap1.chr01.ver1.0.g010460.m01	VITVpiDVIT2027_v1.0.hap1.chr01	10104071	10104518	+	141	-	-	-	-	Vitvi05_01chr01g13090_t001	-	-	-	-	-	-	-	-	-	-
VITVpiDVIT2027_v1.0.hap1.chr01.ver1.0.g010470.m01	VITVpiDVIT2027_v1.0.hap1.chr01	10104687	10104887	-	66	-	-	-	-	-	-	-	-	-	-	-	-	-	-	-
VITVpiDVIT2027_v1.0.hap1.chr01.ver1.0.g010480.m01	VITVpiDVIT2027_v1.0.hap1.chr01	10105235	10106384	+	221	Response_reg	-	AT1G59940.1	response regulator 3	Vitvi05_01chr01g13100_t001	VIT_01s0026g00940.t01	ARR3 typeA	Signaling.Hormone Signaling.Cytokinin Signaling.Cytokinin-mediated Signaling pathway	Regulation overview.Regulation of gene expression.Regulation of transcription.Transcription factor.Orphans Response reg family transcription factor	-	-	-	-	-	-
VITVpiDVIT2027_v1.0.hap1.chr01.ver1.0.g010490.m01	VITVpiDVIT2027_v1.0.hap1.chr01	10111085	10113617	+	812	FH2	CC	AT1G70140.1	formin 8	Vitvi05_01chr01g13110_t001	VIT_01s0026g00950.t01	formin 8	Cellular process.Cellular component organization and biogenesis.Cytoskeleton organization and biogenesis.Actin organization and biogenesis	-	-	-	-	-	-	-
VITVpiDVIT2027_v1.0.hap1.chr01.ver1.0.g010500.m01	VITVpiDVIT2027_v1.0.hap1.chr01	10115937	10121399	-	513	TPX2	CC	AT1G24160.2	triadin	Vitvi05_01chr01g13120_t001	VIT_01s0026g00960.t01	Unknown protein	Unknown	-	-	-	-	-	-	-
VITVpiDVIT2027_v1.0.hap1.chr01.ver1.0.g010510.m01	VITVpiDVIT2027_v1.0.hap1.chr01	10133757	10134061	+	76	-	-	-	-	-	-	-	-	-	-	-	-	-	-	-
VITVpiDVIT2027_v1.0.hap1.chr01.ver1.0.g010520.m01	VITVpiDVIT2027_v1.0.hap1.chr01	10134411	10135076	+	221	Cupin_1;Cupin_2;TrmI-like_N	-	AT1G10460.1	germin-like protein 7	Vitvi05_01chr01g13130_t001	VIT_01s0026g00970.t01	Cupin family protein	Unknown	-	-	-	-	-	-	-
VITVpiDVIT2027_v1.0.hap1.chr01.ver1.0.g010530.m01	VITVpiDVIT2027_v1.0.hap1.chr01	10134500	10134808	-	102	-	-	-	-	-	-	-	-	-	-	-	-	-	-	-
VITVpiDVIT2027_v1.0.hap1.chr01.ver1.0.g010540.m01	VITVpiDVIT2027_v1.0.hap1.chr01	10135982	10137142	-	386	Glyco_transf_8	-	AT1G70090.2	glucosyl transferase family 8	Vitvi05_01chr01g13140_t001	VIT_01s0026g00980.t01	Glycosyl transferase family 8 protein	Metabolism.Primary metabolism.Carbohydrate metabolism.Glycosyl transference	-	-	-	-	-	-	-
VITVpiDVIT2027_v1.0.hap1.chr01.ver1.0.g010550.m01	VITVpiDVIT2027_v1.0.hap1.chr01	10146368	10156179	-	398	E1_dh;TPP_enzyme_C	-	AT1G59900.1	pyruvate dehydrogenase complex E1 alpha subunit	Vitvi05_01chr01g13150_t002	VIT_01s0026g00990.t01	Pyruvate dehydrogenase E1 component alpha subunit	Metabolism.Primary metabolism.Carbohydrate metabolism.Glycolysis Gluconeogenesis	Metabolism.Primary metabolism.Amino acid metabolism.Alanine and aspartate metabolism	Metabolism.Primary metabolism.Amino acid metabolism.Valine, leucine, and isoleucine metabolism.Valine, leucine, and isoleucine biosynthesis	Metabolism.Primary metabolism.Carbohydrate metabolism.Monosaccharide metabolism.Pyruvate metabolism	Signaling.Hormone Signaling.Auxin Signaling.Auxin metabolism	-	-	-
VITVpiDVIT2027_v1.0.hap1.chr01.ver1.0.g010560.m01	VITVpiDVIT2027_v1.0.hap1.chr01	10163444	10177044	+	1174	AAA_22;DEAD;DEXQc_Suv3;DSHCT;ResIII	CC	AT1G70070.1	DEAD/DEAH box helicase	Vitvi05_01chr01g13170_t001	VIT_01s0026g01000.t01	Antiviral helicase SKI2	Metabolism.Primary metabolism.Nucleobase, nucleoside, nucleotide, nucleic acid metabolism.Nucleic acid metabolism.RNA metabolism.RNA catabolism	-	-	-	-	-	-	-
VITVpiDVIT2027_v1.0.hap1.chr01.ver1.0.g010570.m01	VITVpiDVIT2027_v1.0.hap1.chr01	10177293	10177736	+	50	-	-	-	-	-	-	-	-	-	-	-	-	-	-	-
VITVpiDVIT2027_v1.0.hap1.chr01.ver1.0.g010580.m01	VITVpiDVIT2027_v1.0.hap1.chr01	10178101	10193061	-	1451	PAH;PAH_ZNF598;Sin3a_C;Sin3_corepress	-	AT1G24190.3	SIN3-like 3	Vitvi05_01chr01g13190_t001	VIT_01s0026g01010.t01	Histone deacetylase complex, SIN3 component	Cellular process.Cell growth and death	Regulation overview.Regulation of gene expression.Regulation of transcription.Transcription factor.PAH	Metabolism.Primary metabolism.Protein metabolism and modification.Protein modification.Protein acylation deacetylation.deacetylation.Histone deacetylation	Regulation overview.Regulation of gene expression.Epigenetic regulation of gene expression	-	-	-	-
VITVpiDVIT2027_v1.0.hap1.chr01.ver1.0.g010590.m01	VITVpiDVIT2027_v1.0.hap1.chr01	10199814	10203296	-	220	-	-	-	-	-	-	-	-	-	-	-	-	-	-	-
VITVpiDVIT2027_v1.0.hap1.chr01.ver1.0.g010600.m01	VITVpiDVIT2027_v1.0.hap1.chr01	10209508	10214263	+	645	HEAT;HEAT_2;HEAT_DAAF5;HEAT_EF3_N;HEAT_EZ;RTP1_C1;TOR1L1_N	-	AT1G27210.1	ARM repeat superfamily protein	Vitvi05_01chr01g13210_t001	VIT_01s0026g01020.t01	Binding	Unknown	-	-	-	-	-	-	-
VITVpiDVIT2027_v1.0.hap1.chr01.ver1.0.g010610.m01	VITVpiDVIT2027_v1.0.hap1.chr01	10221093	10224394	-	90	-	-	-	-	Vitvi05_01chr01g13230_t001	-	-	-	-	-	-	-	-	-	-
[truncated: 69,072 more rows]

## Sheet: Table S6
Table S6: Functional annotation of the predicted proteins of V. vinifera F2-35 genome.
								Arabidopsis thaliana		Vv PN40024 V5.1	Vv PN40024
[truncated: 64,023 more rows]

## Sheet: Table S7
Table S7: Primer sequences of the Ren6- and Ren7-associated markers.
[truncated: 12 more rows]

## Sheet: Table S8
Table S8: Alignment of the CDS of the NLR genes composing Ren6 and Ren7 onto V. piasezkii 0957 genome.
[truncated: 35 more rows]

[truncated: 14 more sheets: Table S9, Table S10, Table S11, Table S12, Table S13, Table S14, Table S15, Table S16, Table S17, Table S18, Table S19, Table S20, Table S21, Table S22]
